# Supplementary material for: Ethyl 1-(4-methoxy­phen­yl)-2-nitro-3-[4-oxo-3-phenyl-1-(4-methoxy­phen­yl)azetidin-2-yl]-2,3,10,10a-tetra­hydro-1H,5H-pyrrolo[1,2-b]isoquinoline-10a-carboxyl­ate
Source: Acta Crystallogr Sect E Struct Rep Online. 2008 Apr 23;64(Pt 5):o887–8. doi: 10.1107/S1600536808010428 (PMC2961124; doi:10.1107/S1600536808010428)
Supplement: Supplementary file 1 [file e-64-0o887-sup1.cif]

##############################################################################
###                                                                        ###
###        Electronic paper (Acta Crystallographica Section E)             ###
###                                                                        ###
##############################################################################
#                                                                            #
# This CIF contains the data in a paper accepted for publication in Acta     #
# Crystallographica Section E. It conforms to the requirements of Notes      #
# for Authors for Section E, and has been peer reviewed under the auspices   #
# of the IUCr Commission on Journals.                                        #
#                                                                            #
# Full details of the Crystallographic Information File format               #
# are given in the paper "The Crystallographic Information File (CIF):       #
# a New Standard Archive File for Crystallography" by S. R. Hall, F. H.      #
# Allen and I. D. Brown [Acta Cryst. (1991), A47, 655-685].                  #
#                                                                            #
# The current version of the core CIF dictionary is obtainable from          #
# ftp://ftp.iucr.org/pub/cif_core.dic. The current version number is 2.4.    #
#                                                                            #
# Software is freely available for graphical display of the structure(s) in  #
# this CIF.  For information consult the CIF home page http://www.iucr.org/  #
# cif/home.html                                                              #
#                                                                            #
# This file may be used for bona fide research purposes within the           #
# scientific community so long as proper attribution is given to the journal # 
# article from which it was obtained.                                        #
#                                                                            #
##############################################################################
                                             
data_I
_audit_creation_method     SHELXL-97
_chemical_name_systematic
;
Ethyl
1-(4-methoxyphenyl)-2-nitro-3-[4-oxo-3-phenyl-1-(4-methoxyphenyl)azetidin-2-\
yl]-2,3,10,10a-tetrahydro-1H,5H-pyrrolo[1,2-b]isoquinoline-10a-carboxylate
;
_chemical_name_common     ?
_chemical_formula_moiety     'C38 H37 N3 O7'
_chemical_formula_sum     'C38 H37 N3 O7'
_chemical_formula_iupac     'C38 H37 N3 O7'
_chemical_formula_weight     647.71
_chemical_melting_point     ?
_symmetry_cell_setting     'orthorhombic'
_symmetry_space_group_name_H-M     'P 21 21 21'
_symmetry_space_group_name_Hall     'P 2ac 2ab'
loop_
    _symmetry_equiv_pos_as_xyz
    'x, y, z'
    '-x+1/2, -y, z+1/2'
    'x+1/2, -y+1/2, -z'
    '-x, y+1/2, -z+1/2'
_cell_length_a     9.0149(3)
_cell_length_b     11.0865(4)
_cell_length_c     33.3731(11)
_cell_angle_alpha     90.00
_cell_angle_beta     90.00
_cell_angle_gamma     90.00
_cell_volume     3335.4(2)
_cell_formula_units_Z     4
_cell_measurement_reflns_used     68599
_cell_measurement_theta_min     1.2
_cell_measurement_theta_max     26.7
_cell_measurement_temperature     293(2)
_exptl_crystal_description     'prism'
_exptl_crystal_colour     'colourless'
_exptl_crystal_size_max     0.20
_exptl_crystal_size_mid     0.20
_exptl_crystal_size_min     0.20
_exptl_crystal_density_diffrn     1.290
_exptl_crystal_density_meas     ?
_exptl_crystal_density_method     'not measured'
_exptl_crystal_F_000     1368
_exptl_absorpt_coefficient_mu     0.090
_exptl_absorpt_correction_type     'multi-scan'
_exptl_absorpt_process_details     '(Blessing, 1995)'
_exptl_absorpt_correction_T_min     0.9823
_exptl_absorpt_correction_T_max     0.9823
_exptl_special_details
;
;
_diffrn_ambient_temperature     293(2)
_diffrn_radiation_type     MoK\a
_diffrn_radiation_wavelength     0.71073
_diffrn_radiation_source     'fine-focus sealed tube'
_diffrn_radiation_monochromator     graphite
_diffrn_measurement_device_type     'Bruker KappaAPEX2'
_diffrn_measurement_method     '\w and \f'
_diffrn_detector_area_resol_mean     ?
_diffrn_reflns_number     68599
_diffrn_reflns_av_R_equivalents     0.0331
_diffrn_reflns_av_sigmaI/netI     0.0145
_diffrn_reflns_theta_min     1.22
_diffrn_reflns_theta_max     26.68
_diffrn_reflns_theta_full     26.68
_diffrn_measured_fraction_theta_max     0.994
_diffrn_measured_fraction_theta_full     0.994
_diffrn_reflns_limit_h_min     -11
_diffrn_reflns_limit_h_max     11
_diffrn_reflns_limit_k_min     -13
_diffrn_reflns_limit_k_max     13
_diffrn_reflns_limit_l_min     -42
_diffrn_reflns_limit_l_max     42
_diffrn_standards_number     0
_diffrn_standards_interval_count     0
_diffrn_standards_interval_time     0
_diffrn_standards_decay_%     0
_refine_special_details
;
Refinement of <i>F</i>^2^ against ALL reflections. The weighted <i>R</i>-factor
<i>wR</i> and goodness of fit <i>S</i> are based on <i>F</i>^2^, conventional
<i>R</i>-factors <i>R</i> are based on <i>F</i>, with <i>F</i> set to zero for
negative <i>F</i>^2^. The threshold expression of <i>F</i>^2^ >
\s(<i>F</i>^2^) is used only for calculating <i>R</i>-factors(gt) <i>etc</i>.
and is not relevant to the choice of reflections for refinement.
<i>R</i>-factors based on <i>F</i>^2^ are statistically about twice as large
as those based on <i>F</i>, and <i>R</i>- factors based on ALL data will be
even larger.
;
_reflns_number_total     3960
_reflns_number_gt     3318
_reflns_threshold_expression     I>2\s(I)
_refine_ls_structure_factor_coef     Fsqd
_refine_ls_matrix_type     full
_refine_ls_R_factor_all     0.0460
_refine_ls_R_factor_gt     0.0339
_refine_ls_wR_factor_gt     0.0898
_refine_ls_wR_factor_ref     0.1074
_refine_ls_goodness_of_fit_ref     1.055
_refine_ls_restrained_S_all     1.055
_refine_ls_number_reflns     3960
_refine_ls_number_parameters     453
_refine_ls_number_restraints     0
_refine_ls_hydrogen_treatment     constr
_refine_ls_weighting_scheme     calc
_refine_ls_weighting_details
         'calc w=1/[\s^2^(Fo^2^)+(0.0606P)^2^+0.4467P] where P=(Fo^2^+2Fc^2^)/3'
_atom_sites_solution_hydrogens     geom
_atom_sites_solution_primary     direct
_atom_sites_solution_secondary     difmap
_refine_ls_shift/su_max     0.000
_refine_ls_shift/su_mean     0.000
_refine_diff_density_max     0.137
_refine_diff_density_min     -0.156
_refine_ls_extinction_method     'SHELXL97 (Sheldrick, 2008)'
_refine_ls_extinction_coef     0.0035(7)
_refine_ls_extinction_expression
                                  'Fc^*^=kFc[1+0.001xFc^2^\l^3^/sin(2\q)]^-1/4^'
loop_
    _atom_type_symbol
    _atom_type_description
    _atom_type_scat_dispersion_real
    _atom_type_scat_dispersion_imag
    _atom_type_scat_source
    'C' 'C' 0.0033 0.0016
                         'International Tables Vol C Tables 4.2.6.8 and 6.1.1.4'
    'H' 'H' 0.0000 0.0000
                         'International Tables Vol C Tables 4.2.6.8 and 6.1.1.4'
    'N' 'N' 0.0061 0.0033
                         'International Tables Vol C Tables 4.2.6.8 and 6.1.1.4'
    'O' 'O' 0.0106 0.0060
                         'International Tables Vol C Tables 4.2.6.8 and 6.1.1.4'
_computing_data_collection     'APEX2 (Bruker, 2004)'
_computing_cell_refinement     'APEX2 and SAINT (Bruker, 2004)'
_computing_data_reduction     'SAINT and XPREP Bruker, 2004)'
_computing_structure_solution     'SHELXS97 (Sheldrick, 2008)'
_computing_structure_refinement     'SHELXL97 (Sheldrick, 2008)'
_computing_molecular_graphics     'ORTEP-3 (Farrugia, 1997)'
_computing_publication_material     'PLATON (Spek, 2003)'
loop_
    _atom_site_type_symbol
    _atom_site_label
    _atom_site_fract_x
    _atom_site_fract_y
    _atom_site_fract_z
    _atom_site_U_iso_or_equiv
    _atom_site_adp_type
    _atom_site_calc_flag
    _atom_site_refinement_flags
    _atom_site_occupancy
    _atom_site_disorder_assembly
    _atom_site_disorder_group
    C C1 0.5650(3) 0.1895(2) 0.11810(7) 0.0428(5) Uani d . 1 . .
    H H1 0.6078 0.1997 0.1449 0.051 Uiso calc R 1 . .
    C C2 0.6846(3) 0.2110(2) 0.08439(7) 0.0465(5) Uani d . 1 . .
    H H2 0.7811 0.2300 0.0964 0.056 Uiso calc R 1 . .
    C C3 0.6714(3) 0.0759(2) 0.07673(7) 0.0518(6) Uani d . 1 . .
    C C4 0.4217(3) 0.26005(18) 0.11375(6) 0.0392(5) Uani d . 1 . .
    H H4 0.3956 0.2613 0.0853 0.047 Uiso calc R 1 . .
    C C5 0.4352(3) 0.3919(2) 0.12799(7) 0.0441(5) Uani d . 1 . .
    H H5 0.4661 0.4435 0.1057 0.053 Uiso calc R 1 . .
    C C6 0.2805(3) 0.4279(2) 0.14202(7) 0.0452(5) Uani d . 1 . .
    H H6 0.2911 0.4792 0.1658 0.054 Uiso calc R 1 . .
    C C7 0.2091(3) 0.3061(2) 0.15540(6) 0.0418(5) Uani d . 1 . .
    C C8 0.0419(3) 0.2946(2) 0.14583(8) 0.0509(6) Uani d . 1 . .
    H H8A -0.0144 0.3490 0.1628 0.061 Uiso calc R 1 . .
    H H8B 0.0240 0.3164 0.1181 0.061 Uiso calc R 1 . .
    C C9 -0.0065(3) 0.1674(2) 0.15306(7) 0.0481(6) Uani d . 1 . .
    C C10 -0.1225(3) 0.1330(3) 0.17775(8) 0.0601(7) Uani d . 1 . .
    H H10 -0.1790 0.1911 0.1908 0.072 Uiso calc R 1 . .
    C C11 -0.1538(4) 0.0124(3) 0.18292(9) 0.0702(8) Uani d . 1 . .
    H H11 -0.2323 -0.0106 0.1993 0.084 Uiso calc R 1 . .
    C C12 -0.0702(4) -0.0739(3) 0.16414(10) 0.0740(9) Uani d . 1 . .
    H H12 -0.0926 -0.1551 0.1677 0.089 Uiso calc R 1 . .
    C C13 0.0469(4) -0.0409(3) 0.13991(9) 0.0645(7) Uani d . 1 . .
    H H13 0.1039 -0.0996 0.1273 0.077 Uiso calc R 1 . .
    C C14 0.0792(3) 0.0797(2) 0.13448(7) 0.0505(6) Uani d . 1 . .
    C C15 0.2094(3) 0.1248(2) 0.11103(7) 0.0480(5) Uani d . 1 . .
    H H15A 0.2717 0.0576 0.1032 0.058 Uiso calc R 1 . .
    H H15B 0.1752 0.1650 0.0869 0.058 Uiso calc R 1 . .
    C C16 0.1960(3) 0.4982(2) 0.11054(7) 0.0469(5) Uani d . 1 . .
    C C17 0.0909(3) 0.5824(2) 0.12263(8) 0.0601(7) Uani d . 1 . .
    H H17 0.0744 0.5938 0.1499 0.072 Uiso calc R 1 . .
    C C18 0.0110(4) 0.6489(2) 0.09578(9) 0.0658(7) Uani d . 1 . .
    H H18 -0.0600 0.7033 0.1048 0.079 Uiso calc R 1 . .
    C C19 0.0358(3) 0.6354(2) 0.05499(8) 0.0592(7) Uani d . 1 . .
    C C20 0.1387(3) 0.5535(3) 0.04209(8) 0.0598(7) Uani d . 1 . .
    H H20 0.1563 0.5437 0.0148 0.072 Uiso calc R 1 . .
    C C21 0.2168(3) 0.4850(2) 0.06968(7) 0.0550(6) Uani d . 1 . .
    H H21 0.2852 0.4286 0.0605 0.066 Uiso calc R 1 . .
    C C22 0.6510(3) 0.2965(2) 0.05059(7) 0.0484(5) Uani d . 1 . .
    C C23 0.7102(4) 0.4110(3) 0.05080(9) 0.0628(7) Uani d . 1 . .
    H H23 0.7770 0.4333 0.0707 0.075 Uiso calc R 1 . .
    C C24 0.6704(4) 0.4931(3) 0.02139(11) 0.0822(10) Uani d . 1 . .
    H H24 0.7105 0.5704 0.0218 0.099 Uiso calc R 1 . .
    C C25 0.5729(4) 0.4619(3) -0.00828(10) 0.0822(10) Uani d . 1 . .
    H H25 0.5448 0.5181 -0.0275 0.099 Uiso calc R 1 . .
    C C26 0.5175(4) 0.3476(3) -0.00931(8) 0.0732(9) Uani d . 1 . .
    H H26 0.4531 0.3252 -0.0298 0.088 Uiso calc R 1 . .
    C C27 0.5563(3) 0.2648(3) 0.01987(7) 0.0563(6) Uani d . 1 . .
    H H27 0.5182 0.1869 0.0188 0.068 Uiso calc R 1 . .
    C C28 0.5268(3) -0.0417(2) 0.12839(7) 0.0471(5) Uani d . 1 . .
    C C29 0.4518(3) -0.0313(2) 0.16414(8) 0.0549(6) Uani d . 1 . .
    H H29 0.4239 0.0446 0.1733 0.066 Uiso calc R 1 . .
    C C30 0.4176(3) -0.1326(2) 0.18659(8) 0.0579(7) Uani d . 1 . .
    H H30 0.3682 -0.1244 0.2109 0.069 Uiso calc R 1 . .
    C C31 0.4563(4) -0.2445(2) 0.17306(8) 0.0583(7) Uani d . 1 . .
    C C32 0.5345(4) -0.2552(2) 0.13739(8) 0.0698(8) Uani d . 1 . .
    H H32 0.5635 -0.3311 0.1286 0.084 Uiso calc R 1 . .
    C C33 0.5695(4) -0.1558(2) 0.11504(8) 0.0615(7) Uani d . 1 . .
    H H33 0.6214 -0.1642 0.0911 0.074 Uiso calc R 1 . .
    C C34 0.3451(6) -0.3423(3) 0.22891(10) 0.1026(15) Uani d . 1 . .
    H H34A 0.3317 -0.4215 0.2399 0.154 Uiso calc R 1 . .
    H H34B 0.2500 -0.3067 0.2236 0.154 Uiso calc R 1 . .
    H H34C 0.3984 -0.2930 0.2477 0.154 Uiso calc R 1 . .
    C C35 0.2155(3) 0.2959(2) 0.20132(7) 0.0509(6) Uani d . 1 A .
    C C36A 0.227(2) 0.1693(8) 0.2565(2) 0.099(4) Uani d P 0.67(2) A 1
    H H36A 0.3178 0.1371 0.2677 0.119 Uiso calc PR 0.67(2) A 1
    H H36B 0.2132 0.2487 0.2681 0.119 Uiso calc PR 0.67(2) A 1
    C C36B 0.2763(18) 0.166(2) 0.2577(7) 0.094(8) Uani d P 0.33(2) A 2
    H H36C 0.2370 0.2319 0.2737 0.113 Uiso calc PR 0.33(2) A 2
    H H36D 0.3801 0.1541 0.2641 0.113 Uiso calc PR 0.33(2) A 2
    C C37A 0.1243(12) 0.1053(17) 0.2693(3) 0.113(5) Uani d P 0.67(2) A 1
    H H37A 0.1328 0.0977 0.2978 0.170 Uiso calc PR 0.67(2) A 1
    H H37B 0.1300 0.0269 0.2572 0.170 Uiso calc PR 0.67(2) A 1
    H H37C 0.0309 0.1419 0.2627 0.170 Uiso calc PR 0.67(2) A 1
    C C37B 0.182(4) 0.0452(14) 0.2633(4) 0.130(9) Uani d P 0.33(2) A 2
    H H37D 0.1729 0.0272 0.2914 0.196 Uiso calc PR 0.33(2) A 2
    H H37E 0.2311 -0.0203 0.2500 0.196 Uiso calc PR 0.33(2) A 2
    H H37F 0.0849 0.0560 0.2520 0.196 Uiso calc PR 0.33(2) A 2
    C C38 -0.0228(5) 0.6993(3) -0.01129(10) 0.0934(11) Uani d . 1 . .
    H H38A -0.0871 0.7543 -0.0252 0.140 Uiso calc R 1 . .
    H H38B -0.0431 0.6184 -0.0199 0.140 Uiso calc R 1 . .
    H H38C 0.0786 0.7190 -0.0171 0.140 Uiso calc R 1 . .
    N N1 0.5645(2) 0.06099(17) 0.10584(6) 0.0476(5) Uani d . 1 . .
    N N2 0.2955(2) 0.20995(16) 0.13575(5) 0.0402(4) Uani d . 1 . .
    N N3 0.5465(3) 0.40018(18) 0.16171(7) 0.0531(5) Uani d . 1 . .
    O O1 0.7299(3) 0.00518(18) 0.05473(6) 0.0730(6) Uani d . 1 . .
    O O2 0.4270(3) -0.35051(16) 0.19254(5) 0.0772(7) Uani d . 1 . .
    O O3 0.2539(2) 0.18744(16) 0.21413(5) 0.0614(5) Uani d . 1 . .
    O O4 0.1785(3) 0.37724(19) 0.22274(6) 0.0777(6) Uani d . 1 . .
    O O5 -0.0475(3) 0.70850(19) 0.03026(7) 0.0815(6) Uani d . 1 . .
    O O6 0.5102(2) 0.3667(2) 0.19483(6) 0.0699(6) Uani d . 1 . .
    O O7 0.6700(2) 0.4365(2) 0.15328(7) 0.0782(6) Uani d . 1 . .
loop_
    _atom_site_aniso_label
    _atom_site_aniso_U_11
    _atom_site_aniso_U_22
    _atom_site_aniso_U_33
    _atom_site_aniso_U_12
    _atom_site_aniso_U_13
    _atom_site_aniso_U_23
    C1 0.0449(12) 0.0404(11) 0.0429(11) -0.0039(10) 0.0002(10) 0.0047(9)
    C2 0.0392(11) 0.0484(13) 0.0519(12) -0.0036(10) 0.0007(10) 0.0082(10)
    C3 0.0535(14) 0.0512(13) 0.0508(13) 0.0027(12) 0.0079(11) 0.0064(11)
    C4 0.0432(11) 0.0373(10) 0.0371(10) -0.0031(9) -0.0003(9) 0.0023(9)
    C5 0.0466(12) 0.0394(11) 0.0464(11) -0.0039(10) -0.0068(10) 0.0027(9)
    C6 0.0509(13) 0.0396(11) 0.0452(12) -0.0006(11) -0.0026(10) -0.0048(10)
    C7 0.0449(11) 0.0428(11) 0.0377(10) 0.0001(11) -0.0014(9) -0.0024(9)
    C8 0.0424(12) 0.0563(14) 0.0540(13) 0.0024(12) -0.0023(11) 0.0022(11)
    C9 0.0394(12) 0.0631(15) 0.0419(11) -0.0043(11) -0.0057(10) 0.0048(11)
    C10 0.0426(13) 0.0831(19) 0.0546(14) -0.0019(14) -0.0012(12) 0.0051(14)
    C11 0.0568(16) 0.091(2) 0.0629(16) -0.0254(17) 0.0044(14) 0.0133(16)
    C12 0.074(2) 0.0660(18) 0.082(2) -0.0271(18) 0.0046(17) 0.0048(16)
    C13 0.0657(18) 0.0564(15) 0.0716(17) -0.0199(15) 0.0026(15) -0.0070(13)
    C14 0.0469(13) 0.0582(14) 0.0463(12) -0.0132(12) -0.0050(10) -0.0018(11)
    C15 0.0487(13) 0.0488(12) 0.0464(12) -0.0099(11) 0.0007(11) -0.0088(10)
    C16 0.0530(14) 0.0380(11) 0.0498(12) -0.0001(11) -0.0011(11) -0.0026(10)
    C17 0.0734(18) 0.0538(14) 0.0531(14) 0.0148(14) -0.0002(13) -0.0067(12)
    C18 0.0713(18) 0.0537(15) 0.0723(17) 0.0186(14) -0.0074(15) -0.0066(14)
    C19 0.0673(17) 0.0438(13) 0.0665(15) 0.0025(13) -0.0126(14) 0.0081(12)
    C20 0.0722(17) 0.0584(15) 0.0488(13) 0.0083(15) -0.0034(13) 0.0048(11)
    C21 0.0643(16) 0.0488(13) 0.0520(13) 0.0105(13) 0.0008(12) 0.0006(11)
    C22 0.0410(12) 0.0519(13) 0.0524(13) -0.0002(11) 0.0046(10) 0.0104(11)
    C23 0.0612(16) 0.0583(16) 0.0689(16) -0.0106(14) -0.0019(14) 0.0140(13)
    C24 0.093(2) 0.0612(18) 0.093(2) -0.0071(18) 0.005(2) 0.0275(17)
    C25 0.085(2) 0.089(2) 0.0730(19) 0.013(2) 0.0069(18) 0.0370(18)
    C26 0.0676(18) 0.102(2) 0.0499(14) 0.0056(18) -0.0012(13) 0.0150(16)
    C27 0.0539(15) 0.0645(15) 0.0506(13) -0.0039(13) 0.0025(12) 0.0048(12)
    C28 0.0497(13) 0.0423(12) 0.0493(12) -0.0023(11) 0.0018(11) 0.0062(10)
    C29 0.0641(16) 0.0421(12) 0.0584(14) 0.0028(12) 0.0105(13) 0.0037(11)
    C30 0.0681(17) 0.0518(14) 0.0537(14) -0.0077(14) 0.0097(13) 0.0072(11)
    C31 0.0806(19) 0.0440(13) 0.0504(13) -0.0154(14) -0.0013(14) 0.0043(11)
    C32 0.110(3) 0.0406(13) 0.0590(15) -0.0050(16) 0.0063(17) -0.0015(12)
    C33 0.085(2) 0.0484(14) 0.0507(13) -0.0015(14) 0.0103(14) 0.0000(11)
    C34 0.168(4) 0.074(2) 0.0659(19) -0.049(3) 0.029(2) 0.0030(17)
    C35 0.0561(14) 0.0558(14) 0.0406(11) -0.0051(13) 0.0009(11) -0.0045(11)
    C36A 0.185(11) 0.086(5) 0.027(3) -0.057(6) -0.007(5) 0.006(3)
    C36B 0.052(6) 0.17(2) 0.066(9) 0.037(11) -0.012(5) 0.039(9)
    C37A 0.100(6) 0.179(13) 0.062(4) -0.039(7) 0.002(4) 0.032(6)
    C37B 0.26(3) 0.073(9) 0.056(6) 0.017(12) 0.060(12) 0.022(6)
    C38 0.108(3) 0.091(2) 0.082(2) 0.013(2) -0.021(2) 0.0345(18)
    N1 0.0521(11) 0.0395(10) 0.0512(10) 0.0007(9) 0.0073(9) 0.0045(8)
    N2 0.0409(10) 0.0394(9) 0.0404(9) -0.0045(8) 0.0009(8) -0.0033(8)
    N3 0.0540(13) 0.0427(10) 0.0625(13) -0.0060(10) -0.0127(11) -0.0022(10)
    O1 0.0886(15) 0.0584(11) 0.0719(12) 0.0103(11) 0.0320(12) 0.0013(10)
    O2 0.1283(19) 0.0457(10) 0.0576(10) -0.0274(12) 0.0074(12) 0.0055(8)
    O3 0.0868(13) 0.0590(10) 0.0386(8) -0.0079(10) -0.0050(9) 0.0070(8)
    O4 0.1063(18) 0.0765(13) 0.0502(10) 0.0096(13) 0.0095(11) -0.0168(10)
    O5 0.0965(16) 0.0656(12) 0.0824(14) 0.0216(13) -0.0214(13) 0.0100(11)
    O6 0.0764(13) 0.0744(13) 0.0590(11) -0.0144(11) -0.0207(10) 0.0107(10)
    O7 0.0528(12) 0.0899(15) 0.0921(14) -0.0189(12) -0.0117(11) -0.0037(12)
_geom_special_details
;
All e.s.d.'s (except the e.s.d. in the dihedral angle between two l.s. planes)
are estimated using the full covariance matrix. The cell e.s.d.'s are taken
into account individually in the estimation of e.s.d.'s in distances, angles
and torsion angles; correlations between e.s.d.'s in cell parameters are only
used when they are defined by crystal symmetry. An approximate (isotropic)
treatment of cell e.s.d.'s is used for estimating e.s.d.'s involving l.s.
planes.
;
loop_
    _geom_bond_atom_site_label_1
    _geom_bond_atom_site_label_2
    _geom_bond_site_symmetry_2
    _geom_bond_distance
    _geom_bond_publ_flag
    C1 N1 . 1.482(3) ?
    C1 C4 . 1.517(3) ?
    C1 C2 . 1.577(3) ?
    C1 H1 . 0.9800 ?
    C2 C22 . 1.504(3) ?
    C2 C3 . 1.524(4) ?
    C2 H2 . 0.9800 ?
    C3 O1 . 1.197(3) ?
    C3 N1 . 1.378(3) ?
    C4 N2 . 1.464(3) ?
    C4 C5 . 1.542(3) ?
    C4 H4 . 0.9800 ?
    C5 N3 . 1.511(3) ?
    C5 C6 . 1.524(3) ?
    C5 H5 . 0.9800 ?
    C6 C16 . 1.514(3) ?
    C6 C7 . 1.561(3) ?
    C6 H6 . 0.9800 ?
    C7 N2 . 1.474(3) ?
    C7 C35 . 1.538(3) ?
    C7 C8 . 1.545(3) ?
    C8 C9 . 1.496(4) ?
    C8 H8A . 0.9700 ?
    C8 H8B . 0.9700 ?
    C9 C10 . 1.385(4) ?
    C9 C14 . 1.388(4) ?
    C10 C11 . 1.377(4) ?
    C10 H10 . 0.9300 ?
    C11 C12 . 1.370(5) ?
    C11 H11 . 0.9300 ?
    C12 C13 . 1.380(4) ?
    C12 H12 . 0.9300 ?
    C13 C14 . 1.380(4) ?
    C13 H13 . 0.9300 ?
    C14 C15 . 1.497(3) ?
    C15 N2 . 1.474(3) ?
    C15 H15A . 0.9700 ?
    C15 H15B . 0.9700 ?
    C16 C21 . 1.384(3) ?
    C16 C17 . 1.390(3) ?
    C17 C18 . 1.366(4) ?
    C17 H17 . 0.9300 ?
    C18 C19 . 1.387(4) ?
    C18 H18 . 0.9300 ?
    C19 C20 . 1.368(4) ?
    C19 O5 . 1.379(3) ?
    C20 C21 . 1.385(4) ?
    C20 H20 . 0.9300 ?
    C21 H21 . 0.9300 ?
    C22 C23 . 1.377(4) ?
    C22 C27 . 1.380(4) ?
    C23 C24 . 1.386(4) ?
    C23 H23 . 0.9300 ?
    C24 C25 . 1.369(5) ?
    C24 H24 . 0.9300 ?
    C25 C26 . 1.362(5) ?
    C25 H25 . 0.9300 ?
    C26 C27 . 1.384(4) ?
    C26 H26 . 0.9300 ?
    C27 H27 . 0.9300 ?
    C28 C29 . 1.376(4) ?
    C28 C33 . 1.395(3) ?
    C28 N1 . 1.406(3) ?
    C29 C30 . 1.384(3) ?
    C29 H29 . 0.9300 ?
    C30 C31 . 1.366(4) ?
    C30 H30 . 0.9300 ?
    C31 O2 . 1.369(3) ?
    C31 C32 . 1.388(4) ?
    C32 C33 . 1.367(4) ?
    C32 H32 . 0.9300 ?
    C33 H33 . 0.9300 ?
    C34 O2 . 1.424(4) ?
    C34 H34A . 0.9600 ?
    C34 H34B . 0.9600 ?
    C34 H34C . 0.9600 ?
    C35 O4 . 1.198(3) ?
    C35 O3 . 1.322(3) ?
    C36A C37A . 1.240(17) ?
    C36A O3 . 1.448(8) ?
    C36A H36A . 0.9700 ?
    C36A H36B . 0.9700 ?
    C36B O3 . 1.49(2) ?
    C36B C37B . 1.60(3) ?
    C36B H36C . 0.9700 ?
    C36B H36D . 0.9700 ?
    C37A H37A . 0.9600 ?
    C37A H37B . 0.9600 ?
    C37A H37C . 0.9600 ?
    C37B H37D . 0.9600 ?
    C37B H37E . 0.9600 ?
    C37B H37F . 0.9600 ?
    C38 O5 . 1.408(4) ?
    C38 H38A . 0.9600 ?
    C38 H38B . 0.9600 ?
    C38 H38C . 0.9600 ?
    N3 O6 . 1.211(3) ?
    N3 O7 . 1.217(3) ?
loop_
    _geom_angle_atom_site_label_1
    _geom_angle_atom_site_label_2
    _geom_angle_atom_site_label_3
    _geom_angle_site_symmetry_1
    _geom_angle_site_symmetry_3
    _geom_angle
    _geom_angle_publ_flag
    N1 C1 C4 . . 117.82(19) ?
    N1 C1 C2 . . 87.16(17) ?
    C4 C1 C2 . . 115.87(17) ?
    N1 C1 H1 . . 111.3 ?
    C4 C1 H1 . . 111.3 ?
    C2 C1 H1 . . 111.3 ?
    C22 C2 C3 . . 118.6(2) ?
    C22 C2 C1 . . 119.5(2) ?
    C3 C2 C1 . . 85.25(17) ?
    C22 C2 H2 . . 110.4 ?
    C3 C2 H2 . . 110.4 ?
    C1 C2 H2 . . 110.4 ?
    O1 C3 N1 . . 131.5(2) ?
    O1 C3 C2 . . 135.4(2) ?
    N1 C3 C2 . . 93.13(19) ?
    N2 C4 C1 . . 114.74(16) ?
    N2 C4 C5 . . 105.44(17) ?
    C1 C4 C5 . . 113.11(18) ?
    N2 C4 H4 . . 107.7 ?
    C1 C4 H4 . . 107.7 ?
    C5 C4 H4 . . 107.7 ?
    N3 C5 C6 . . 111.29(19) ?
    N3 C5 C4 . . 109.85(18) ?
    C6 C5 C4 . . 105.74(18) ?
    N3 C5 H5 . . 110.0 ?
    C6 C5 H5 . . 110.0 ?
    C4 C5 H5 . . 110.0 ?
    C16 C6 C5 . . 112.48(19) ?
    C16 C6 C7 . . 115.8(2) ?
    C5 C6 C7 . . 103.80(18) ?
    C16 C6 H6 . . 108.1 ?
    C5 C6 H6 . . 108.1 ?
    C7 C6 H6 . . 108.1 ?
    N2 C7 C35 . . 111.71(19) ?
    N2 C7 C8 . . 111.33(19) ?
    C35 C7 C8 . . 103.68(19) ?
    N2 C7 C6 . . 106.29(17) ?
    C35 C7 C6 . . 109.46(19) ?
    C8 C7 C6 . . 114.5(2) ?
    C9 C8 C7 . . 109.2(2) ?
    C9 C8 H8A . . 109.8 ?
    C7 C8 H8A . . 109.8 ?
    C9 C8 H8B . . 109.8 ?
    C7 C8 H8B . . 109.8 ?
    H8A C8 H8B . . 108.3 ?
    C10 C9 C14 . . 119.5(3) ?
    C10 C9 C8 . . 125.2(3) ?
    C14 C9 C8 . . 115.2(2) ?
    C11 C10 C9 . . 119.8(3) ?
    C11 C10 H10 . . 120.1 ?
    C9 C10 H10 . . 120.1 ?
    C12 C11 C10 . . 120.6(3) ?
    C12 C11 H11 . . 119.7 ?
    C10 C11 H11 . . 119.7 ?
    C11 C12 C13 . . 120.2(3) ?
    C11 C12 H12 . . 119.9 ?
    C13 C12 H12 . . 119.9 ?
    C14 C13 C12 . . 119.7(3) ?
    C14 C13 H13 . . 120.2 ?
    C12 C13 H13 . . 120.2 ?
    C13 C14 C9 . . 120.2(3) ?
    C13 C14 C15 . . 123.9(3) ?
    C9 C14 C15 . . 115.8(2) ?
    N2 C15 C14 . . 109.52(18) ?
    N2 C15 H15A . . 109.8 ?
    C14 C15 H15A . . 109.8 ?
    N2 C15 H15B . . 109.8 ?
    C14 C15 H15B . . 109.8 ?
    H15A C15 H15B . . 108.2 ?
    C21 C16 C17 . . 116.7(2) ?
    C21 C16 C6 . . 124.1(2) ?
    C17 C16 C6 . . 119.2(2) ?
    C18 C17 C16 . . 122.1(2) ?
    C18 C17 H17 . . 118.9 ?
    C16 C17 H17 . . 118.9 ?
    C17 C18 C19 . . 120.0(3) ?
    C17 C18 H18 . . 120.0 ?
    C19 C18 H18 . . 120.0 ?
    C20 C19 O5 . . 124.8(3) ?
    C20 C19 C18 . . 119.3(2) ?
    O5 C19 C18 . . 115.9(3) ?
    C19 C20 C21 . . 120.0(2) ?
    C19 C20 H20 . . 120.0 ?
    C21 C20 H20 . . 120.0 ?
    C16 C21 C20 . . 121.9(3) ?
    C16 C21 H21 . . 119.1 ?
    C20 C21 H21 . . 119.1 ?
    C23 C22 C27 . . 118.6(2) ?
    C23 C22 C2 . . 119.9(2) ?
    C27 C22 C2 . . 121.4(2) ?
    C22 C23 C24 . . 120.1(3) ?
    C22 C23 H23 . . 120.0 ?
    C24 C23 H23 . . 120.0 ?
    C25 C24 C23 . . 120.8(3) ?
    C25 C24 H24 . . 119.6 ?
    C23 C24 H24 . . 119.6 ?
    C26 C25 C24 . . 119.3(3) ?
    C26 C25 H25 . . 120.4 ?
    C24 C25 H25 . . 120.4 ?
    C25 C26 C27 . . 120.4(3) ?
    C25 C26 H26 . . 119.8 ?
    C27 C26 H26 . . 119.8 ?
    C22 C27 C26 . . 120.7(3) ?
    C22 C27 H27 . . 119.7 ?
    C26 C27 H27 . . 119.7 ?
    C29 C28 C33 . . 119.2(2) ?
    C29 C28 N1 . . 121.0(2) ?
    C33 C28 N1 . . 119.8(2) ?
    C28 C29 C30 . . 120.7(2) ?
    C28 C29 H29 . . 119.6 ?
    C30 C29 H29 . . 119.6 ?
    C31 C30 C29 . . 120.1(2) ?
    C31 C30 H30 . . 120.0 ?
    C29 C30 H30 . . 120.0 ?
    C30 C31 O2 . . 125.0(2) ?
    C30 C31 C32 . . 119.4(2) ?
    O2 C31 C32 . . 115.6(2) ?
    C33 C32 C31 . . 121.1(3) ?
    C33 C32 H32 . . 119.5 ?
    C31 C32 H32 . . 119.5 ?
    C32 C33 C28 . . 119.5(2) ?
    C32 C33 H33 . . 120.2 ?
    C28 C33 H33 . . 120.2 ?
    O2 C34 H34A . . 109.5 ?
    O2 C34 H34B . . 109.5 ?
    H34A C34 H34B . . 109.5 ?
    O2 C34 H34C . . 109.5 ?
    H34A C34 H34C . . 109.5 ?
    H34B C34 H34C . . 109.5 ?
    O4 C35 O3 . . 124.4(2) ?
    O4 C35 C7 . . 121.9(2) ?
    O3 C35 C7 . . 113.5(2) ?
    C37A C36A O3 . . 122.8(11) ?
    C37A C36A H36A . . 106.6 ?
    O3 C36A H36A . . 106.6 ?
    C37A C36A H36B . . 106.6 ?
    O3 C36A H36B . . 106.6 ?
    H36A C36A H36B . . 106.6 ?
    O3 C36B C37B . . 100.1(15) ?
    O3 C36B H36C . . 111.7 ?
    C37B C36B H36C . . 111.7 ?
    O3 C36B H36D . . 111.7 ?
    C37B C36B H36D . . 111.7 ?
    H36C C36B H36D . . 109.5 ?
    C36A C37A H37A . . 109.5 ?
    C36A C37A H37B . . 109.5 ?
    H37A C37A H37B . . 109.5 ?
    C36A C37A H37C . . 109.5 ?
    H37A C37A H37C . . 109.5 ?
    H37B C37A H37C . . 109.5 ?
    C36B C37B H37D . . 109.5 ?
    C36B C37B H37E . . 109.5 ?
    H37D C37B H37E . . 109.5 ?
    C36B C37B H37F . . 109.5 ?
    H37D C37B H37F . . 109.5 ?
    H37E C37B H37F . . 109.5 ?
    O5 C38 H38A . . 109.5 ?
    O5 C38 H38B . . 109.5 ?
    H38A C38 H38B . . 109.5 ?
    O5 C38 H38C . . 109.5 ?
    H38A C38 H38C . . 109.5 ?
    H38B C38 H38C . . 109.5 ?
    C3 N1 C28 . . 130.0(2) ?
    C3 N1 C1 . . 94.42(18) ?
    C28 N1 C1 . . 129.14(19) ?
    C4 N2 C7 . . 111.06(17) ?
    C4 N2 C15 . . 111.80(16) ?
    C7 N2 C15 . . 115.71(18) ?
    O6 N3 O7 . . 124.1(2) ?
    O6 N3 C5 . . 118.8(2) ?
    O7 N3 C5 . . 117.1(2) ?
    C31 O2 C34 . . 116.7(2) ?
    C35 O3 C36A . . 113.4(5) ?
    C35 O3 C36B . . 119.7(10) ?
    C36A O3 C36B . . 17.5(10) ?
    C19 O5 C38 . . 117.4(3) ?
loop_
    _geom_torsion_atom_site_label_1
    _geom_torsion_atom_site_label_2
    _geom_torsion_atom_site_label_3
    _geom_torsion_atom_site_label_4
    _geom_torsion_site_symmetry_1
    _geom_torsion_site_symmetry_2
    _geom_torsion_site_symmetry_3
    _geom_torsion_site_symmetry_4
    _geom_torsion
    _geom_torsion_publ_flag
    N1 C1 C2 C22 . . . . 119.1(2) ?
    C4 C1 C2 C22 . . . . -0.6(3) ?
    N1 C1 C2 C3 . . . . -1.17(17) ?
    C4 C1 C2 C3 . . . . -120.9(2) ?
    C22 C2 C3 O1 . . . . 61.1(4) ?
    C1 C2 C3 O1 . . . . -177.8(3) ?
    C22 C2 C3 N1 . . . . -119.9(2) ?
    C1 C2 C3 N1 . . . . 1.26(18) ?
    N1 C1 C4 N2 . . . . 58.1(3) ?
    C2 C1 C4 N2 . . . . 159.31(18) ?
    N1 C1 C4 C5 . . . . 179.16(17) ?
    C2 C1 C4 C5 . . . . -79.7(2) ?
    N2 C4 C5 N3 . . . . 94.8(2) ?
    C1 C4 C5 N3 . . . . -31.3(3) ?
    N2 C4 C5 C6 . . . . -25.4(2) ?
    C1 C4 C5 C6 . . . . -151.54(18) ?
    N3 C5 C6 C16 . . . . 142.32(19) ?
    C4 C5 C6 C16 . . . . -98.4(2) ?
    N3 C5 C6 C7 . . . . -91.7(2) ?
    C4 C5 C6 C7 . . . . 27.5(2) ?
    C16 C6 C7 N2 . . . . 103.9(2) ?
    C5 C6 C7 N2 . . . . -19.9(2) ?
    C16 C6 C7 C35 . . . . -135.3(2) ?
    C5 C6 C7 C35 . . . . 100.9(2) ?
    C16 C6 C7 C8 . . . . -19.4(3) ?
    C5 C6 C7 C8 . . . . -143.24(19) ?
    N2 C7 C8 C9 . . . . 49.1(2) ?
    C35 C7 C8 C9 . . . . -71.1(2) ?
    C6 C7 C8 C9 . . . . 169.71(18) ?
    C7 C8 C9 C10 . . . . 125.3(2) ?
    C7 C8 C9 C14 . . . . -51.4(3) ?
    C14 C9 C10 C11 . . . . -1.5(4) ?
    C8 C9 C10 C11 . . . . -178.1(3) ?
    C9 C10 C11 C12 . . . . 0.6(4) ?
    C10 C11 C12 C13 . . . . 0.3(5) ?
    C11 C12 C13 C14 . . . . -0.3(5) ?
    C12 C13 C14 C9 . . . . -0.5(4) ?
    C12 C13 C14 C15 . . . . 175.9(2) ?
    C10 C9 C14 C13 . . . . 1.4(4) ?
    C8 C9 C14 C13 . . . . 178.3(2) ?
    C10 C9 C14 C15 . . . . -175.3(2) ?
    C8 C9 C14 C15 . . . . 1.7(3) ?
    C13 C14 C15 N2 . . . . -127.0(3) ?
    C9 C14 C15 N2 . . . . 49.5(3) ?
    C5 C6 C16 C21 . . . . 29.0(3) ?
    C7 C6 C16 C21 . . . . -90.2(3) ?
    C5 C6 C16 C17 . . . . -150.5(2) ?
    C7 C6 C16 C17 . . . . 90.3(3) ?
    C21 C16 C17 C18 . . . . 0.3(4) ?
    C6 C16 C17 C18 . . . . 179.9(3) ?
    C16 C17 C18 C19 . . . . -1.4(5) ?
    C17 C18 C19 C20 . . . . 1.2(5) ?
    C17 C18 C19 O5 . . . . -178.5(3) ?
    O5 C19 C20 C21 . . . . 179.7(3) ?
    C18 C19 C20 C21 . . . . 0.0(4) ?
    C17 C16 C21 C20 . . . . 1.0(4) ?
    C6 C16 C21 C20 . . . . -178.6(3) ?
    C19 C20 C21 C16 . . . . -1.1(5) ?
    C3 C2 C22 C23 . . . . -156.6(3) ?
    C1 C2 C22 C23 . . . . 101.9(3) ?
    C3 C2 C22 C27 . . . . 26.2(3) ?
    C1 C2 C22 C27 . . . . -75.3(3) ?
    C27 C22 C23 C24 . . . . 2.3(4) ?
    C2 C22 C23 C24 . . . . -175.0(3) ?
    C22 C23 C24 C25 . . . . -0.3(5) ?
    C23 C24 C25 C26 . . . . -1.6(5) ?
    C24 C25 C26 C27 . . . . 1.6(5) ?
    C23 C22 C27 C26 . . . . -2.3(4) ?
    C2 C22 C27 C26 . . . . 174.9(3) ?
    C25 C26 C27 C22 . . . . 0.4(5) ?
    C33 C28 C29 C30 . . . . -0.6(4) ?
    N1 C28 C29 C30 . . . . -178.7(3) ?
    C28 C29 C30 C31 . . . . -0.9(5) ?
    C29 C30 C31 O2 . . . . -179.4(3) ?
    C29 C30 C31 C32 . . . . 2.2(5) ?
    C30 C31 C32 C33 . . . . -1.9(5) ?
    O2 C31 C32 C33 . . . . 179.5(3) ?
    C31 C32 C33 C28 . . . . 0.4(5) ?
    C29 C28 C33 C32 . . . . 0.9(5) ?
    N1 C28 C33 C32 . . . . 179.0(3) ?
    N2 C7 C35 O4 . . . . 164.9(2) ?
    C8 C7 C35 O4 . . . . -75.2(3) ?
    C6 C7 C35 O4 . . . . 47.4(3) ?
    N2 C7 C35 O3 . . . . -20.1(3) ?
    C8 C7 C35 O3 . . . . 99.9(3) ?
    C6 C7 C35 O3 . . . . -137.6(2) ?
    O1 C3 N1 C28 . . . . 24.7(5) ?
    C2 C3 N1 C28 . . . . -154.4(2) ?
    O1 C3 N1 C1 . . . . 177.8(3) ?
    C2 C3 N1 C1 . . . . -1.34(19) ?
    C29 C28 N1 C3 . . . . 159.1(3) ?
    C33 C28 N1 C3 . . . . -19.0(4) ?
    C29 C28 N1 C1 . . . . 14.7(4) ?
    C33 C28 N1 C1 . . . . -163.4(3) ?
    C4 C1 N1 C3 . . . . 119.2(2) ?
    C2 C1 N1 C3 . . . . 1.30(19) ?
    C4 C1 N1 C28 . . . . -87.3(3) ?
    C2 C1 N1 C28 . . . . 154.8(2) ?
    C1 C4 N2 C7 . . . . 138.00(18) ?
    C5 C4 N2 C7 . . . . 12.9(2) ?
    C1 C4 N2 C15 . . . . -91.1(2) ?
    C5 C4 N2 C15 . . . . 143.76(19) ?
    C35 C7 N2 C4 . . . . -114.9(2) ?
    C8 C7 N2 C4 . . . . 129.7(2) ?
    C6 C7 N2 C4 . . . . 4.4(2) ?
    C35 C7 N2 C15 . . . . 116.2(2) ?
    C8 C7 N2 C15 . . . . 0.8(3) ?
    C6 C7 N2 C15 . . . . -124.4(2) ?
    C14 C15 N2 C4 . . . . -178.13(19) ?
    C14 C15 N2 C7 . . . . -49.7(3) ?
    C6 C5 N3 O6 . . . . 40.4(3) ?
    C4 C5 N3 O6 . . . . -76.4(3) ?
    C6 C5 N3 O7 . . . . -142.3(2) ?
    C4 C5 N3 O7 . . . . 101.0(2) ?
    C30 C31 O2 C34 . . . . 2.4(5) ?
    C32 C31 O2 C34 . . . . -179.1(3) ?
    O4 C35 O3 C36A . . . . 8.5(8) ?
    C7 C35 O3 C36A . . . . -166.4(7) ?
    O4 C35 O3 C36B . . . . -9.9(10) ?
    C7 C35 O3 C36B . . . . 175.3(9) ?
    C37A C36A O3 C35 . . . . 106.6(10) ?
    C37A C36A O3 C36B . . . . -139(5) ?
    C37B C36B O3 C35 . . . . 132.2(15) ?
    C37B C36B O3 C36A . . . . 59(4) ?
    C20 C19 O5 C38 . . . . -1.1(5) ?
    C18 C19 O5 C38 . . . . 178.5(3) ?
loop_
    _geom_hbond_atom_site_label_D
    _geom_hbond_atom_site_label_H
    _geom_hbond_atom_site_label_A
    _geom_hbond_site_symmetry_A
    _geom_hbond_distance_DH
    _geom_hbond_distance_HA
    _geom_hbond_distance_DA
    _geom_hbond_angle_DHA
    _geom_hbond_publ_flag
    C6 H6 O2 1_565 0.98 2.42 3.260(3) 143 yes
    C20 H20 O1 3_455 0.93 2.47 3.397(3) 172 yes
    C29 H29 O3 . 0.93 2.59 3.442(3) 152 yes
    C29 H29 N2 . 0.93 2.50 3.168(3) 128 yes
    C33 H33 O1 . 0.93 2.44 3.054(4) 123 yes
data_global
_journal_date_recd_electronic     2008-04-08
_journal_date_accepted     2008-04-15
_journal_name_full     'Acta Crystallographica, Section E'
_journal_year     2008
_journal_volume     64
_journal_issue      5
_journal_page_first     o887
_journal_page_last     o888
_journal_paper_category     QO
_journal_coeditor_code     BT2696
_publ_contact_author_name     'Dr.L.Sudha'
_publ_contact_author_address
;
Department of Physics
SRM University
Ramapuram Campus
Chennai  600 089
India
;
_publ_contact_author_email     sudharose18@gmail.com
_publ_contact_author_fax     '91 44 22491777'
_publ_contact_author_phone     '91 44 24911709'
_publ_section_title
;\
Ethyl
1-(4-methoxyphenyl)-2-nitro-3-[4-oxo-3-phenyl-1-(4-methoxyphenyl)azetidin-2-\
yl]-2,3,10,10a-tetrahydro-1<i>H</i>,5<i>H</i>-pyrrolo[1,2-<i>b</i>]\
isoquinoline-10a-carboxylate
;
loop_
    _publ_author_name
    _publ_author_address
    'E. Theboral Sugi Kamala'
;
Department of Physics
Easwari Engineering College
Ramapuram
Chennai 600 089
India
;
    'S. Nirmala'
;
Department of Physics
Easwari Engineering College
Ramapuram
Chennai 600 089
India
;
    'L. Sudha'
;
Department of Physics
SRM University
Ramapuram Campus
Chennai 600 089
India
;
    'N. Arumugam'
;
Department of Organic Chemistry
University of Madras
Guindy Campus
Chennai 600 025
India
;
    'R. Raghunathan'
;
Department of Organic Chemistry
University of Madras
Guindy Campus
Chennai 600 025
India
;
