# Supplementary material for: Ethyl 1-(4-methoxy­phen­yl)-2-nitro-3-[4-oxo-3-phenyl-1-(4-methoxy­phen­yl)azetidin-2-yl]-2,3,10,10a-tetra­hydro-1H,5H-pyrrolo[1,2-b]isoquinoline-10a-carboxyl­ate
Source: Acta Crystallogr Sect E Struct Rep Online. 2008 Apr 23;64(Pt 5):o887–8. doi: 10.1107/S1600536808010428 (PMC2961124; doi:10.1107/S1600536808010428)
Supplement: Supplementary file 2 [file e-64-0o887-Isup2.hkl]

#
# h,k,l, Fc-squared, Fo-squared, sigma(Fo-squared) and status flag
#
data_I
_shelx_title ' na327 in P 21 21 21'
_shelx_refln_list_code          4
_shelx_F_calc_maximum      192.44
_exptl_crystal_F_000      1368.00
_reflns_d_resolution_high  0.7915
 
loop_
 _symmetry_equiv_pos_as_xyz
 'x, y, z'
 '-x+1/2, -y, z+1/2'
 'x+1/2, -y+1/2, -z'
 '-x, y+1/2, -z+1/2'
 
_cell_length_a     9.0149
_cell_length_b    11.0865
_cell_length_c    33.3731
_cell_angle_alpha  90.000
_cell_angle_beta   90.000
_cell_angle_gamma  90.000
 
_shelx_F_squared_multiplier     1.000
 
loop_
 _refln_index_h
 _refln_index_k
 _refln_index_l
 _refln_F_squared_calc
 _refln_F_squared_meas
 _refln_F_squared_sigma
 _refln_observed_status
   2   0   0    11432.69    11280.99    169.71 o
   4   0   0     7352.66     7197.35    136.14 o
   6   0   0       63.65       68.90      8.55 o
   8   0   0     1490.72     1529.71     42.25 o
  10   0   0        5.69       -4.06     11.66 o
   1   1   0     6686.09     6647.91     60.96 o
   2   1   0    17450.36    18585.80    156.59 o
   3   1   0       17.97       15.92      1.94 o
   4   1   0       33.18       46.65      2.66 o
   5   1   0        3.31       -1.29      1.29 o
   6   1   0     1446.81     1511.83     26.84 o
   7   1   0       11.48       21.03      5.22 o
   8   1   0      115.19      122.52      8.90 o
   9   1   0        0.06        4.07      6.75 o
  10   1   0       25.63       30.68     13.36 o
  11   1   0        2.07        7.79     13.94 o
   0   2   0      235.38      201.28      3.25 o
   1   2   0    34379.63    36726.42    197.69 o
   2   2   0     6623.50     6847.54     37.23 o
   3   2   0     4719.97     4764.85     35.03 o
   4   2   0     1325.37     1304.61     10.08 o
   5   2   0       54.12       49.71      1.61 o
   6   2   0        8.24        5.97      1.56 o
   7   2   0      177.88      166.70      4.30 o
   8   2   0        0.07       -3.02      3.02 o
   9   2   0       51.04       54.32      3.13 o
  10   2   0        8.49       10.45      4.35 o
  11   2   0        0.03       -1.98      6.83 o
   1   3   0     1186.98     1142.27      7.09 o
   2   3   0      836.03      842.33      5.49 o
   3   3   0     6720.31     7239.20     42.00 o
   4   3   0      287.96      309.03      3.00 o
   5   3   0       76.76       68.41      1.70 o
   6   3   0       12.84       15.27      1.66 o
   7   3   0       87.96       94.25      2.87 o
   8   3   0       86.70       89.21      3.29 o
   9   3   0       14.93       19.74      3.76 o
  10   3   0       91.22      105.30      5.29 o
  11   3   0        0.63        1.58      8.29 o
   0   4   0      117.39       88.76      2.22 o
   1   4   0      288.26      252.24      2.45 o
   2   4   0     3054.71     2994.94     18.55 o
   3   4   0     4374.65     4308.76     29.25 o
   4   4   0       85.42       82.97      1.75 o
   5   4   0      259.04      284.15      3.83 o
   6   4   0        0.00       -1.30      1.30 o
   7   4   0      506.90      502.83      7.97 o
   8   4   0       80.68       90.14      4.80 o
   9   4   0        8.20        9.25      3.23 o
  10   4   0       26.89       30.58      5.71 o
   1   5   0      576.48      600.84      4.99 o
   2   5   0        0.41       -1.09      1.09 o
   3   5   0      916.80      830.93      6.40 o
   4   5   0      109.86      142.47      2.65 o
   5   5   0       28.29       24.71      2.19 o
   6   5   0        9.35       -1.59      2.36 o
   7   5   0        1.54       -0.98      3.77 o
   8   5   0       39.69       38.67      3.79 o
   9   5   0       41.15       39.10      4.74 o
  10   5   0       12.63        6.79      4.08 o
   0   6   0      357.99      318.76      4.70 o
   1   6   0      462.84      493.49      4.36 o
   2   6   0      615.34      613.00      6.04 o
   3   6   0      132.46      114.99      3.38 o
   4   6   0      461.85      434.09      5.66 o
   5   6   0      269.96      262.49      4.27 o
   6   6   0      193.02      180.91      5.54 o
   7   6   0      470.44      451.83     10.13 o
   8   6   0      219.52      262.86      7.59 o
   9   6   0       52.49       57.04      5.60 o
  10   6   0       13.01       10.66      4.84 o
   1   7   0      412.17      416.00      4.26 o
   2   7   0      195.39      213.45      3.24 o
   3   7   0        3.42        2.32      1.43 o
   4   7   0       54.85       50.32      2.05 o
   5   7   0        0.66       -2.42      2.42 o
   6   7   0       13.78       17.47      3.07 o
   7   7   0        2.04        9.20      3.96 o
   8   7   0       55.76       54.06      5.41 o
   9   7   0       20.14       16.27      5.14 o
   0   8   0       30.07       28.58      2.75 o
   1   8   0        9.23        7.51      1.59 o
   2   8   0      203.40      183.28      3.72 o
   3   8   0        9.37        9.98      2.32 o
   4   8   0       17.50       12.02      3.19 o
   5   8   0      354.50      343.40     10.41 o
   6   8   0        7.61        4.04      3.63 o
   7   8   0       83.79      104.55      7.23 o
   8   8   0       27.46       29.55      5.56 o
   9   8   0        2.19       -1.88      6.62 o
   1   9   0        4.57       -2.33      2.33 o
   2   9   0      190.75      169.43      4.37 o
   3   9   0      403.09      453.09      7.48 o
   4   9   0       42.91       36.04      3.29 o
   5   9   0       21.57       21.38      4.15 o
   6   9   0       55.17       60.98      6.29 o
   7   9   0        8.06       16.39      5.79 o
   8   9   0       43.53       38.51      6.34 o
   0  10   0        8.64        2.95      3.86 o
   1  10   0      289.74      302.98      6.03 o
   2  10   0     1433.71     1447.69     19.94 o
   3  10   0       87.34       91.41      5.62 o
   4  10   0       29.78       26.76      3.25 o
   5  10   0       71.62       77.38      6.73 o
   6  10   0        0.02       -3.53      3.56 o
   7  10   0        1.35       -0.29      3.42 o
   1  11   0       36.00       27.72      3.71 o
   2  11   0       46.26       58.36      4.13 o
   3  11   0        9.11        1.40      3.32 o
   4  11   0        6.14        0.46      3.17 o
   5  11   0       15.92        8.32      5.05 o
   6  11   0       63.05       73.89      5.75 o
   7  11   0        1.55        7.92      7.39 o
   0  12   0        1.40        2.26      5.08 o
   1  12   0        1.67        1.68      3.59 o
   2  12   0        8.26       10.26      4.09 o
   3  12   0        0.28       -0.32      3.43 o
   4  12   0        2.08        2.14      3.97 o
   5  12   0       30.04       27.00      5.56 o
   1  13   0       72.46       86.64      8.81 o
   2  13   0       16.65       31.08      9.01 o
   3  13   0        0.21        0.81      6.35 o
   4  13   0       14.89       10.15      6.25 o
   1   0   1     7093.87     5541.46    280.38 o
   2   0   1    25038.99    25719.56    270.48 o
   3   0   1     2323.24     2300.80     30.02 o
   4   0   1      895.93      934.56     16.77 o
   5   0   1       15.32       18.19      7.84 o
   6   0   1     1608.99     1669.20     28.79 o
   7   0   1      227.42      219.76      9.68 o
   8   0   1       99.69      103.01      8.53 o
   9   0   1      204.68      239.42     13.98 o
  10   0   1        2.01        4.89      9.24 o
  11   0   1        0.14        4.03      9.83 o
   1   1   1     4927.22     4835.69     24.73 o
   2   1   1     9712.65     9809.46     55.31 o
   3   1   1     6846.70     6664.24     48.46 o
   4   1   1     1004.17     1109.56     10.40 o
   5   1   1      610.75      648.96      7.06 o
   6   1   1       26.33       34.87      3.49 o
   7   1   1       64.21       76.62      4.73 o
   8   1   1      199.83      181.91      7.57 o
   9   1   1       42.87       50.08      6.23 o
  10   1   1        8.39       10.90      8.02 o
  11   1   1        6.92        2.78     15.03 o
   0   2   1      341.45      317.39      2.62 o
   1   2   1     2367.91     2164.80      8.70 o
   2   2   1     5514.71     5623.32     22.15 o
   3   2   1      487.69      483.63      3.12 o
   4   2   1      392.44      399.26      2.66 o
   5   2   1      586.76      579.77      4.70 o
   6   2   1      260.11      254.75      2.98 o
   7   2   1       33.42       37.57      1.79 o
   8   2   1      197.83      182.87      5.10 o
   9   2   1       23.25       22.24      1.96 o
  10   2   1       17.31       16.80      4.38 o
  11   2   1       15.71       12.74      5.15 o
   0   3   1      791.95      734.83      4.53 o
   1   3   1     2160.63     1993.93      8.18 o
   2   3   1      267.80      281.32      1.73 o
   3   3   1      642.88      626.72      3.12 o
   4   3   1      521.68      522.01      3.09 o
   5   3   1      127.11      134.77      1.70 o
   6   3   1      240.62      219.71      2.46 o
   7   3   1       75.14       74.47      1.83 o
   8   3   1        7.82        2.92      1.47 o
   9   3   1       53.11       53.26      2.51 o
  10   3   1       99.39      109.11      6.64 o
  11   3   1        3.00        1.46      5.98 o
   0   4   1     6969.82     6935.39     35.12 o
   1   4   1      207.07      205.01      1.57 o
   2   4   1      287.53      297.81      2.09 o
   3   4   1      823.38      805.96      4.77 o
   4   4   1     1138.84     1208.27      6.26 o
   5   4   1       59.23       63.31      1.35 o
   6   4   1       23.19       25.96      1.24 o
   7   4   1       24.19       26.41      1.79 o
   8   4   1        1.28       -1.92      1.92 o
   9   4   1       19.94       16.50      2.34 o
  10   4   1        0.56       -1.87      2.57 o
   0   5   1     1062.84     1075.71      6.68 o
   1   5   1     1740.87     1649.76      7.34 o
   2   5   1      459.44      514.11      3.18 o
   3   5   1      591.84      612.10      3.75 o
   4   5   1      525.49      604.44      3.99 o
   5   5   1      937.65      876.35      7.10 o
   6   5   1      335.57      323.21      4.49 o
   7   5   1      947.23      951.15     10.13 o
   8   5   1      177.74      167.88      3.93 o
   9   5   1       17.42        9.68      2.54 o
  10   5   1       17.90       19.66      3.10 o
   0   6   1       16.62       17.36      1.22 o
   1   6   1      388.99      378.91      2.67 o
   2   6   1       65.58       64.42      1.30 o
   3   6   1       31.97       27.19      1.01 o
   4   6   1       55.56       45.72      1.67 o
   5   6   1     1719.95     1684.21     12.44 o
   6   6   1       92.57       83.07      3.08 o
   7   6   1      160.76      151.06      3.84 o
   8   6   1       44.49       52.82      2.78 o
   9   6   1        4.02       -2.87      2.96 o
  10   6   1       10.37        9.67      3.34 o
   0   7   1       13.27        7.40      1.26 o
   1   7   1      213.89      224.23      2.21 o
   2   7   1      146.02      141.43      1.93 o
   3   7   1      365.48      363.59      2.98 o
   4   7   1       14.99       14.54      1.11 o
   5   7   1       32.23       29.18      2.57 o
   6   7   1       61.74       60.08      4.35 o
   7   7   1       54.59       50.24      3.63 o
   8   7   1       14.32       12.50      3.17 o
   9   7   1        6.00       10.08      3.45 o
   0   8   1      185.37      169.79      2.99 o
   1   8   1      284.45      249.42      2.56 o
   2   8   1      226.32      236.06      2.92 o
   3   8   1      938.53      958.73      6.86 o
   4   8   1      169.53      169.48      3.25 o
   5   8   1       97.09      106.07      3.57 o
   6   8   1       76.62       78.49      3.00 o
   7   8   1       48.59       42.85      4.02 o
   8   8   1       15.50       13.11      3.62 o
   9   8   1        0.81       -3.60      3.60 o
   0   9   1      702.69      685.31      7.85 o
   1   9   1      187.03      177.17      3.19 o
   2   9   1      274.02      277.09      3.76 o
   3   9   1       18.82       17.58      1.99 o
   4   9   1       55.75       40.15      2.21 o
   5   9   1      255.21      260.99      5.53 o
   6   9   1       72.96       68.46      3.16 o
   7   9   1        1.90        2.84      3.67 o
   8   9   1       16.39       10.19      3.93 o
   0  10   1      288.71      294.14      6.86 o
   1  10   1      206.40      210.94      3.70 o
   2  10   1      178.71      185.62      3.72 o
   3  10   1       23.16       22.49      2.49 o
   4  10   1      210.26      193.85      3.98 o
   5  10   1        1.54        1.11      2.78 o
   6  10   1       16.45        9.98      2.78 o
   7  10   1       19.05       17.06      2.72 o
   0  11   1      156.60      155.19      6.21 o
   1  11   1       85.56       90.29      3.33 o
   2  11   1       53.67       44.14      2.72 o
   3  11   1       43.13       40.30      2.78 o
   4  11   1        0.71       -2.07      2.07 o
   5  11   1        4.11        3.26      3.04 o
   6  11   1       17.28       18.95      3.20 o
   7  11   1       29.24       34.89      6.42 o
   0  12   1       44.45       52.94      4.85 o
   1  12   1        9.08        5.80      2.66 o
   2  12   1       29.20       36.94      3.39 o
   3  12   1       18.30       18.72      2.73 o
   4  12   1        3.80        3.41      2.86 o
   5  12   1       15.70       15.08      3.58 o
   0  13   1        5.18       18.35      5.97 o
   1  13   1       10.43       10.99      4.13 o
   2  13   1       20.11       29.62      6.29 o
   3  13   1       21.63       33.07      5.57 o
   4  13   1        9.91        9.44      4.14 o
   0   0   2      980.96       -0.09      0.09 o
   1   0   2     3938.97     3596.90     88.49 o
   2   0   2     2803.40     2530.94     23.97 o
   3   0   2      805.28      772.43      9.20 o
   4   0   2      104.25      104.49      7.00 o
   5   0   2     2006.02     2146.30     33.59 o
   6   0   2       74.31       72.24      6.11 o
   7   0   2      157.53      139.05      8.08 o
   8   0   2       54.10       73.50      8.77 o
   9   0   2      196.89      184.03     12.49 o
  10   0   2        4.75       -2.97      7.54 o
  11   0   2       53.51       33.11     16.52 o
   0   1   2       42.59       17.39      1.62 o
   1   1   2      481.60      484.75      2.41 o
   2   1   2     3914.43     3944.96     20.30 o
   3   1   2      746.22      767.87      6.33 o
   4   1   2       94.06       84.58      2.12 o
   5   1   2      181.94      180.50      3.33 o
   6   1   2      362.82      378.18      8.02 o
   7   1   2       74.86       77.13      5.09 o
   8   1   2       24.05       25.18      4.99 o
   9   1   2      115.98      126.74      8.28 o
  10   1   2       10.31        6.31      8.20 o
  11   1   2        7.90       20.16      9.24 o
   0   2   2     2024.14     1892.69     11.95 o
   1   2   2     4454.59     4262.74     16.66 o
   2   2   2    10965.64    11021.39     43.42 o
   3   2   2      662.42      629.07      3.97 o
   4   2   2     1468.46     1626.12      8.70 o
   5   2   2      212.82      210.93      2.21 o
   6   2   2      156.30      149.15      2.33 o
   7   2   2       78.74       70.85      2.63 o
   8   2   2      146.27      148.80      3.05 o
   9   2   2        3.84        4.20      1.92 o
  10   2   2      110.61      111.94      6.16 o
  11   2   2       11.71       15.00      5.40 o
   0   3   2     1335.99     1155.45      6.74 o
   1   3   2     6727.83     6351.16     24.91 o
   2   3   2     8897.43     9112.93     35.55 o
   3   3   2      614.93      621.57      3.05 o
   4   3   2      730.75      682.19      3.81 o
   5   3   2      248.41      277.41      2.32 o
   6   3   2        1.16       -0.92      0.92 o
   7   3   2       37.11       32.45      1.55 o
   8   3   2      124.47      123.17      2.57 o
   9   3   2       33.50       34.94      2.15 o
  10   3   2      102.02      103.55      6.01 o
  11   3   2       24.57       26.53      3.28 o
   0   4   2    12079.74    12307.07     62.39 o
   1   4   2     3309.31     3219.25     12.17 o
   2   4   2     2416.33     2441.82     10.57 o
   3   4   2        0.25       -1.01      1.01 o
   4   4   2      277.06      287.60      2.36 o
   5   4   2      239.69      234.66      2.30 o
   6   4   2      110.00      111.39      1.94 o
   7   4   2       12.60        8.39      1.52 o
   8   4   2      176.56      169.99      3.34 o
   9   4   2        8.31        2.09      2.16 o
  10   4   2        3.84        6.03      2.66 o
   0   5   2     1350.61     1244.42      7.87 o
   1   5   2     1376.43     1422.43      6.45 o
   2   5   2      770.01      856.62      4.62 o
   3   5   2     4731.01     4786.94     21.16 o
   4   5   2      402.84      404.05      3.11 o
   5   5   2      184.44      173.81      3.28 o
   6   5   2      151.86      136.85      3.10 o
   7   5   2      289.61      290.58      4.95 o
   8   5   2        0.21       -1.98      1.98 o
   9   5   2       15.67        8.08      2.47 o
  10   5   2       14.38       18.76      3.00 o
   0   6   2      116.44      111.84      2.18 o
   1   6   2      651.03      675.03      3.78 o
   2   6   2      122.42      134.73      1.72 o
   3   6   2      467.46      458.44      3.46 o
   4   6   2      420.49      430.26      4.10 o
   5   6   2       94.25       92.37      2.77 o
   6   6   2      303.79      313.04      5.49 o
   7   6   2      269.48      279.01      6.13 o
   8   6   2        5.84        6.35      2.22 o
   9   6   2        5.74       -1.45      2.93 o
  10   6   2       32.93       33.95      5.39 o
   0   7   2        2.86        2.44      1.20 o
   1   7   2      284.46      257.03      2.38 o
   2   7   2      194.96      193.43      2.13 o
   3   7   2      144.19      153.07      1.98 o
   4   7   2       66.83       62.61      1.48 o
   5   7   2      565.72      578.99      6.18 o
   6   7   2       22.88       18.25      2.49 o
   7   7   2       11.80        5.98      2.92 o
   8   7   2       66.99       60.82      3.93 o
   9   7   2        3.11        2.62      3.22 o
   0   8   2        4.00       -0.67      1.40 o
   1   8   2       40.64       44.82      1.48 o
   2   8   2      812.73      768.09      5.40 o
   3   8   2      389.07      383.61      3.99 o
   4   8   2      343.08      334.48      4.40 o
   5   8   2       50.34       47.95      2.92 o
   6   8   2       53.20       54.57      2.50 o
   7   8   2       95.80       91.80      5.01 o
   8   8   2        3.62        3.00      3.40 o
   9   8   2       28.47       19.27      4.08 o
   0   9   2      515.32      537.90      7.41 o
   1   9   2      653.60      645.69      5.85 o
   2   9   2      936.79      908.63      7.08 o
   3   9   2      133.44      117.29      2.90 o
   4   9   2       57.13       54.33      2.35 o
   5   9   2       18.91       18.19      2.86 o
   6   9   2       45.00       55.01      3.01 o
   7   9   2       64.88       76.41      4.96 o
   8   9   2       43.11       45.79      4.55 o
   0  10   2       95.68       95.41      4.53 o
   1  10   2       25.69       28.21      2.18 o
   2  10   2       39.56       40.66      2.51 o
   3  10   2       78.84       83.85      3.13 o
   4  10   2        6.44        5.50      2.01 o
   5  10   2        7.67        6.32      2.89 o
   6  10   2        4.77        0.70      2.55 o
   7  10   2        0.67       -0.95      3.31 o
   0  11   2       70.06       67.90      4.89 o
   1  11   2        9.32        6.32      2.31 o
   2  11   2       99.22       93.69      3.30 o
   3  11   2       66.68       75.44      3.18 o
   4  11   2        0.63       -0.06      2.18 o
   5  11   2       18.04       24.27      3.51 o
   6  11   2        4.17        3.95      2.92 o
   7  11   2       16.14       10.17      5.99 o
   0  12   2        3.13        1.56      3.54 o
   1  12   2       41.38       46.91      3.35 o
   2  12   2       65.47       61.28      3.79 o
   3  12   2       23.06       25.38      2.83 o
   4  12   2       16.21       22.51      3.18 o
   5  12   2       13.99       10.90      3.51 o
   0  13   2       54.72       54.42      7.10 o
   1  13   2       19.33       23.99      4.68 o
   2  13   2        3.03       10.96      9.45 o
   3  13   2        7.60       -0.62      5.11 o
   4  13   2       19.03       19.54      5.09 o
   1   0   3      597.44      527.80      4.51 o
   2   0   3     5367.79     5132.62     53.02 o
   3   0   3     6378.51     6419.63     62.47 o
   4   0   3      182.68      192.07      4.05 o
   5   0   3       11.00        7.24      3.54 o
   6   0   3      427.22      436.56     14.07 o
   7   0   3      144.67      139.32      9.45 o
   8   0   3       41.31       36.29      7.61 o
   9   0   3      182.98      240.18     14.47 o
  10   0   3        1.88       -6.83      6.83 o
  11   0   3        0.23       -4.96     12.42 o
   0   1   3    12115.62    11448.69    217.41 o
   1   1   3     4805.93     4641.95     20.39 o
   2   1   3     2231.59     2223.76     11.80 o
   3   1   3     2538.05     2380.18     16.37 o
   4   1   3     2452.53     2482.70     22.79 o
   5   1   3      237.74      239.60      3.78 o
   6   1   3      277.55      251.67      5.94 o
   7   1   3       85.10       93.20      6.00 o
   8   1   3        2.66        1.92      4.28 o
   9   1   3       21.66       25.34      6.16 o
  10   1   3       46.40       41.80      9.94 o
  11   1   3        8.78       -1.25     11.58 o
   0   2   3      537.23      529.19      4.20 o
   1   2   3      718.61      686.34      3.20 o
   2   2   3     2555.29     2500.22     10.66 o
   3   2   3      649.64      658.21      3.83 o
   4   2   3      143.84      150.83      1.57 o
   5   2   3      189.27      182.56      2.21 o
   6   2   3      297.33      291.04      3.21 o
   7   2   3      111.00      116.21      1.97 o
   8   2   3       44.05       40.66      2.33 o
   9   2   3        8.02        8.47      1.67 o
  10   2   3       41.55       40.94      3.84 o
  11   2   3        7.98        9.20      3.22 o
   0   3   3        0.34       -0.63      0.66 o
   1   3   3     2284.60     2176.73      8.89 o
   2   3   3      525.96      501.91      2.73 o
   3   3   3     4399.92     4491.44     18.59 o
   4   3   3      619.84      619.21      3.74 o
   5   3   3       68.87       59.37      1.15 o
   6   3   3      326.97      326.86      2.96 o
   7   3   3      104.01      110.85      2.54 o
   8   3   3      115.39      130.90      2.69 o
   9   3   3        0.53       -0.52      1.61 o
  10   3   3       50.04       45.05      4.71 o
  11   3   3       10.18        9.82      2.73 o
   0   4   3       78.61       72.58      1.75 o
   1   4   3     2405.42     2338.73      9.28 o
   2   4   3      444.09      405.81      2.56 o
   3   4   3      560.11      622.86      4.02 o
   4   4   3      893.98      881.15      4.73 o
   5   4   3       62.01       49.44      1.24 o
   6   4   3      194.22      198.39      2.55 o
   7   4   3       34.91       29.74      1.63 o
   8   4   3       25.94       18.98      1.99 o
   9   4   3        5.43        3.98      1.98 o
  10   4   3       55.38       57.17      3.43 o
   0   5   3      484.46      521.24      4.19 o
   1   5   3     2324.14     2399.51     10.16 o
   2   5   3     1645.69     1881.19      8.65 o
   3   5   3      332.19      350.70      2.61 o
   4   5   3     1089.80     1140.69      6.41 o
   5   5   3      338.61      337.08      3.38 o
   6   5   3       28.25       27.29      2.64 o
   7   5   3      352.49      331.66      6.38 o
   8   5   3        1.21       -1.80      2.91 o
   9   5   3       39.11       36.84      2.88 o
  10   5   3        3.01       11.60      2.94 o
   0   6   3      221.60      264.46      3.38 o
   1   6   3      943.42      929.07      4.81 o
   2   6   3      268.26      284.73      2.45 o
   3   6   3      197.09      205.32      2.16 o
   4   6   3      268.65      273.72      3.36 o
   5   6   3      565.16      563.04      4.74 o
   6   6   3      224.09      227.34      4.58 o
   7   6   3      110.93      116.12      3.60 o
   8   6   3       81.33       84.99      3.46 o
   9   6   3        0.15       -2.85      2.85 o
  10   6   3        0.17       -1.22      3.13 o
   0   7   3        0.14       -1.13      1.13 o
   1   7   3       70.80       84.34      1.53 o
   2   7   3      307.50      343.81      2.92 o
   3   7   3       48.48       38.80      1.27 o
   4   7   3      107.44      100.20      1.85 o
   5   7   3      180.42      185.53      3.54 o
   6   7   3       95.76       67.60      3.35 o
   7   7   3        7.66        7.49      2.95 o
   8   7   3        7.73        3.33      3.02 o
   9   7   3       16.90       17.76      3.64 o
   0   8   3      301.27      271.91      3.80 o
   1   8   3       96.11      103.65      1.82 o
   2   8   3      668.74      655.86      4.91 o
   3   8   3       64.29       54.12      1.95 o
   4   8   3      464.35      451.87      5.16 o
   5   8   3      279.65      281.77      5.31 o
   6   8   3       49.84       46.90      2.46 o
   7   8   3       27.02       28.63      4.30 o
   8   8   3       26.76       25.93      3.96 o
   9   8   3        0.44       -3.07      3.63 o
   0   9   3     2164.61     2138.67     17.84 o
   1   9   3      380.03      369.22      4.37 o
   2   9   3      212.28      224.70      3.50 o
   3   9   3      400.09      429.07      4.96 o
   4   9   3      329.26      305.32      4.29 o
   5   9   3       11.88        9.31      2.70 o
   6   9   3       82.30       83.18      3.33 o
   7   9   3        4.73        3.01      3.64 o
   8   9   3       70.43       84.05      5.49 o
   0  10   3       18.19       16.55      3.28 o
   1  10   3       73.32       75.87      2.63 o
   2  10   3      290.57      285.26      4.41 o
   3  10   3      443.45      423.25      5.79 o
   4  10   3      236.41      235.41      4.16 o
   5  10   3       43.85       49.86      3.64 o
   6  10   3       49.11       49.50      3.39 o
   7  10   3       12.40        4.77      4.04 o
   0  11   3      321.43      350.32      8.58 o
   1  11   3        7.36        3.60      2.17 o
   2  11   3       66.97       66.92      3.01 o
   3  11   3       58.65       57.50      2.99 o
   4  11   3       35.67       31.85      2.59 o
   5  11   3        5.72        2.28      3.07 o
   6  11   3       22.67       21.38      3.28 o
   0  12   3       74.87       64.92      5.05 o
   1  12   3        5.51       12.63      2.80 o
   2  12   3        0.20        3.72      2.84 o
   3  12   3       25.41       30.91      2.92 o
   4  12   3       17.94       19.33      3.14 o
   5  12   3        8.94        8.02      3.39 o
   0  13   3       83.64       87.87      8.22 o
   1  13   3       21.21       31.84      4.63 o
   2  13   3       10.58       12.89      5.75 o
   3  13   3       16.94       20.09      5.40 o
   4  13   3       18.28       27.25      4.72 o
   0   0   4    35796.67    39048.06    455.67 o
   1   0   4    14423.50    15178.25     93.84 o
   2   0   4     9332.12     9145.30     68.76 o
   3   0   4     1033.57     1086.26     12.69 o
   4   0   4      277.68      329.37      6.54 o
   5   0   4     1464.66     1452.74     20.46 o
   6   0   4      437.11      404.56     23.22 o
   7   0   4       19.18       18.23      5.82 o
   8   0   4      915.77      843.71     35.11 o
   9   0   4      123.82      123.55     11.19 o
  10   0   4       27.23       42.86     11.65 o
  11   0   4       15.31        6.27     13.36 o
   0   1   4      510.86      454.40      3.20 o
   1   1   4    21778.92    22703.64     92.84 o
   2   1   4     4962.78     5029.17     24.72 o
   3   1   4     1728.14     1721.38      9.67 o
   4   1   4      927.11      928.67      6.99 o
   5   1   4      958.83      986.81     10.66 o
   6   1   4       83.43       79.83      2.57 o
   7   1   4       36.07       31.70      4.61 o
   8   1   4       27.25       25.39      5.60 o
   9   1   4       17.26       10.49      5.55 o
  10   1   4        8.05        1.09      5.93 o
  11   1   4        1.94       -4.41      8.41 o
   0   2   4     2374.95     2267.88     14.63 o
   1   2   4     6770.11     6641.85     25.68 o
   2   2   4     5966.40     6123.73     26.00 o
   3   2   4      738.48      618.50      3.41 o
   4   2   4      578.72      606.57      4.09 o
   5   2   4       47.24       60.43      1.10 o
   6   2   4      229.97      216.56      2.21 o
   7   2   4       97.84       92.48      1.71 o
   8   2   4      146.04      152.86      2.26 o
   9   2   4       22.79       26.20      1.60 o
  10   2   4       38.54       41.72      2.70 o
  11   2   4        5.03        2.66      3.05 o
   0   3   4     2764.74     2571.05     13.87 o
   1   3   4     1510.74     1467.41      6.26 o
   2   3   4      200.60      184.38      1.47 o
   3   3   4     1933.49     1928.12      8.46 o
   4   3   4       33.86       43.03      0.91 o
   5   3   4     1062.17     1196.17      7.22 o
   6   3   4      177.85      187.50      1.96 o
   7   3   4       53.46       53.26      1.70 o
   8   3   4      130.58      139.85      3.07 o
   9   3   4       75.06       68.29      2.49 o
  10   3   4       34.62       32.38      2.72 o
  11   3   4       13.02       10.71      2.77 o
   0   4   4       49.21       44.95      1.67 o
   1   4   4     1897.64     1973.77      8.08 o
   2   4   4      328.56      328.05      2.25 o
   3   4   4       89.00       77.72      1.22 o
   4   4   4      113.29      138.40      1.57 o
   5   4   4      942.84      980.52      6.04 o
   6   4   4      559.23      556.42      5.82 o
   7   4   4      269.44      251.37      3.94 o
   8   4   4      214.74      219.51      4.04 o
   9   4   4       81.66       89.41      2.82 o
  10   4   4       35.56       37.22      2.89 o
   0   5   4     1215.90     1238.23      7.87 o
   1   5   4     1388.26     1397.40      6.45 o
   2   5   4      289.06      338.12      2.45 o
   3   5   4      128.47      106.06      2.13 o
   4   5   4       35.98       35.48      1.34 o
   5   5   4      153.25      152.88      2.44 o
   6   5   4      359.40      371.88      4.94 o
   7   5   4      178.98      181.26      3.73 o
   8   5   4       56.57       60.62      2.77 o
   9   5   4       31.37       30.27      2.80 o
  10   5   4       43.74       42.21      3.43 o
   0   6   4     3072.72     3106.50     19.08 o
   1   6   4     3239.27     3243.74     13.39 o
   2   6   4       23.06       20.56      1.02 o
   3   6   4      131.67      128.01      1.75 o
   4   6   4      400.87      405.52      3.94 o
   5   6   4       75.42       72.65      2.80 o
   6   6   4      200.33      190.21      3.99 o
   7   6   4      310.25      322.42      5.37 o
   8   6   4       60.26       53.24      4.25 o
   9   6   4       35.39       36.29      3.67 o
  10   6   4       17.46       11.48      3.41 o
   0   7   4        0.47       -0.46      1.26 o
   1   7   4      123.74      118.65      1.74 o
   2   7   4      197.84      195.26      2.22 o
   3   7   4      174.82      175.70      2.15 o
   4   7   4       18.56       14.84      1.16 o
   5   7   4      178.06      158.32      3.28 o
   6   7   4      113.99      118.73      3.98 o
   7   7   4       12.90       11.01      3.05 o
   8   7   4       41.22       47.07      3.85 o
   9   7   4        2.16        2.43      3.34 o
   0   8   4      223.56      219.85      3.44 o
   1   8   4      348.81      363.35      3.26 o
   2   8   4       92.42       87.85      1.99 o
   3   8   4       60.86       55.46      2.50 o
   4   8   4      124.65      130.73      2.64 o
   5   8   4      230.96      239.10      4.94 o
   6   8   4       18.11       17.85      2.18 o
   7   8   4       39.79       27.86      3.84 o
   8   8   4       39.85       39.10      5.38 o
   9   8   4        0.45        3.76      3.76 o
   0   9   4       13.78        7.08      3.22 o
   1   9   4      241.82      240.56      3.65 o
   2   9   4      203.75      214.98      3.48 o
   3   9   4      294.09      281.66      4.09 o
   4   9   4      396.62      399.93      4.92 o
   5   9   4      234.29      226.80      5.43 o
   6   9   4       35.70       36.66      3.43 o
   7   9   4        3.51       -2.29      3.56 o
   8   9   4       24.14       22.49      4.38 o
   0  10   4        7.77        2.27      2.93 o
   1  10   4      229.31      229.96      4.58 o
   2  10   4      132.93      143.20      3.40 o
   3  10   4      144.81      140.56      3.67 o
   4  10   4       18.65       28.07      2.28 o
   5  10   4       30.36       32.19      3.37 o
   6  10   4        2.68        5.75      2.62 o
   7  10   4        2.89        0.82      2.57 o
   0  11   4       17.38        9.64      3.78 o
   1  11   4      171.72      169.20      4.44 o
   2  11   4       50.94       53.17      2.87 o
   3  11   4       70.95       70.06      3.15 o
   4  11   4       14.30       21.56      2.51 o
   5  11   4        2.82       -2.00      3.01 o
   6  11   4       18.68       11.08      3.07 o
   0  12   4       23.73       23.64      4.17 o
   1  12   4        3.48        7.24      2.65 o
   2  12   4       49.15       57.40      3.72 o
   3  12   4       25.82       28.09      2.89 o
   4  12   4        8.17        7.81      3.01 o
   5  12   4        9.02        8.31      3.47 o
   0  13   4        0.40       11.96      5.59 o
   1  13   4       39.30       39.23      4.81 o
   2  13   4       14.77        9.16      5.69 o
   3  13   4        5.83        6.41      4.64 o
   4  13   4       11.13       16.56      7.46 o
   1   0   5     3994.79     4082.12     24.79 o
   2   0   5    15477.99    16141.73    115.25 o
   3   0   5     2423.12     2382.48     18.60 o
   4   0   5     1526.91     1533.99     16.96 o
   5   0   5        0.08       -1.06      1.88 o
   6   0   5      133.77      142.32      4.16 o
   7   0   5       96.77       88.32      8.08 o
   8   0   5        7.01       15.01      6.79 o
   9   0   5       55.26       50.85      8.65 o
  10   0   5        6.37       19.84     10.04 o
  11   0   5        8.44       12.35     15.47 o
   0   1   5     2083.27     1893.98     11.89 o
   1   1   5    14283.86    14228.52     54.83 o
   2   1   5      731.58      693.24      3.32 o
   3   1   5      100.66      120.16      1.30 o
   4   1   5     1154.95     1213.92      7.11 o
   5   1   5      163.21      169.22      2.16 o
   6   1   5      269.45      284.25      3.58 o
   7   1   5      133.90      132.35      5.26 o
   8   1   5      448.02      450.88      9.89 o
   9   1   5       34.45       37.03      2.44 o
  10   1   5       13.79       13.57      2.73 o
  11   1   5        4.54        4.47      3.73 o
   0   2   5    15979.04    15529.17     93.92 o
   1   2   5      280.55      265.62      1.63 o
   2   2   5     1224.09     1165.16      5.22 o
   3   2   5      416.64      423.10      2.27 o
   4   2   5      468.66      528.89      3.84 o
   5   2   5      496.97      506.67      3.73 o
   6   2   5       72.11       78.99      1.51 o
   7   2   5      263.83      276.41      3.02 o
   8   2   5      164.93      168.43      2.53 o
   9   2   5        3.04        1.27      1.33 o
  10   2   5       76.10       79.02      3.67 o
  11   2   5       46.80       51.37      5.11 o
   0   3   5      141.20      133.64      1.85 o
   1   3   5     1173.74     1179.55      5.08 o
   2   3   5     1991.08     2016.15      8.73 o
   3   3   5     3274.95     3410.68     14.55 o
   4   3   5       13.22       16.68      0.74 o
   5   3   5      168.36      192.08      1.81 o
   6   3   5      364.19      367.34      3.16 o
   7   3   5      286.12      314.20      3.63 o
   8   3   5       22.07       25.28      2.45 o
   9   3   5        0.52       -0.49      1.68 o
  10   3   5       49.39       51.48      3.02 o
  11   3   5        0.85        4.01      3.00 o
   0   4   5     1718.01     1785.27     10.10 o
   1   4   5       34.95       23.91      0.75 o
   2   4   5     1492.51     1615.65      7.64 o
   3   4   5      146.64      148.08      1.55 o
   4   4   5      600.97      575.61      3.56 o
   5   4   5        4.99        3.89      0.90 o
   6   4   5      473.13      498.68      4.45 o
   7   4   5       44.57       48.18      1.94 o
   8   4   5      204.52      222.83      4.30 o
   9   4   5       76.46       77.52      3.18 o
  10   4   5       30.54       29.43      2.55 o
   0   5   5     2163.58     2405.83     13.65 o
   1   5   5      534.65      567.25      3.34 o
   2   5   5      284.68      343.52      2.48 o
   3   5   5     1637.31     1661.13      9.71 o
   4   5   5      503.27      503.08      3.68 o
   5   5   5       28.26       29.10      1.54 o
   6   5   5      735.59      725.02      7.44 o
   7   5   5      161.67      143.80      3.50 o
   8   5   5      100.27       97.76      3.68 o
   9   5   5       10.52        8.60      2.86 o
  10   5   5       11.60       16.58      3.04 o
   0   6   5     1176.66     1291.39      9.24 o
   1   6   5     1101.04     1130.61      5.57 o
   2   6   5      557.54      562.24      3.45 o
   3   6   5       73.76       80.34      1.44 o
   4   6   5       35.76       36.25      1.66 o
   5   6   5      447.35      445.69      5.23 o
   6   6   5       59.27       54.46      2.75 o
   7   6   5       93.07       97.94      3.21 o
   8   6   5        8.96        3.51      2.63 o
   9   6   5       38.29       46.21      4.88 o
  10   6   5        0.58       -1.08      3.16 o
   0   7   5       69.59       69.39      2.12 o
   1   7   5      549.21      549.60      3.69 o
   2   7   5      113.96      116.46      1.77 o
   3   7   5      141.36      146.28      1.96 o
   4   7   5       36.75       32.56      1.34 o
   5   7   5      257.40      271.28      4.21 o
   6   7   5      258.40      295.61      5.86 o
   7   7   5       55.35       51.20      3.66 o
   8   7   5       12.87        7.78      3.14 o
   9   7   5       60.32       64.17      4.48 o
   0   8   5      204.85      197.61      3.50 o
   1   8   5      396.67      404.61      3.53 o
   2   8   5      107.50       97.28      2.15 o
   3   8   5      356.58      358.40      3.96 o
   4   8   5      385.55      375.11      4.22 o
   5   8   5        0.28       -2.20      2.20 o
   6   8   5       11.43        9.03      2.01 o
   7   8   5       48.68       44.26      4.17 o
   8   8   5       19.92       21.42      3.88 o
   9   8   5        5.84        2.53      3.74 o
   0   9   5       96.91       86.45      4.21 o
   1   9   5      602.23      596.23      5.69 o
   2   9   5      261.29      273.88      5.02 o
   3   9   5      190.24      178.30      3.51 o
   4   9   5       44.83       44.09      2.29 o
   5   9   5       74.27       81.07      3.69 o
   6   9   5      139.08      141.77      4.92 o
   7   9   5       42.19       49.48      4.56 o
   8   9   5        1.66        0.00      4.11 o
   0  10   5        0.10       -2.67      2.67 o
   1  10   5      238.63      242.22      3.90 o
   2  10   5      650.77      631.92      6.45 o
   3  10   5       38.74       36.34      2.65 o
   4  10   5       44.33       40.62      2.58 o
   5  10   5       45.02       45.54      3.58 o
   6  10   5       25.28       23.37      3.01 o
   7  10   5        4.13        3.83      2.59 o
   0  11   5        5.59        7.23      3.62 o
   1  11   5        1.08        1.33      2.29 o
   2  11   5       27.07       31.43      2.64 o
   3  11   5      130.43      132.80      3.76 o
   4  11   5       24.35       22.42      2.52 o
   5  11   5        7.79        4.52      3.18 o
   6  11   5       15.49       17.62      3.25 o
   0  12   5        4.91        4.25      3.67 o
   1  12   5       29.82       25.95      3.03 o
   2  12   5       19.85       24.52      3.36 o
   3  12   5       17.13       21.15      2.82 o
   4  12   5       20.26       15.64      3.16 o
   5  12   5        4.07       -0.44      3.38 o
   0  13   5       15.67       37.89      6.81 o
   1  13   5       64.38       79.74      5.72 o
   2  13   5        2.00       -5.06      5.10 o
   3  13   5       15.99       17.06      7.55 o
   4  13   5        3.42        5.79      9.81 o
   0   0   6    21409.03    21711.27    187.14 o
   1   0   6     4606.15     4721.11     27.20 o
   2   0   6    37034.19    38717.14    228.14 o
   3   0   6      625.95      558.48      4.87 o
   4   0   6      204.89      207.86      2.57 o
   5   0   6        1.41        1.23      0.97 o
   6   0   6        0.00       -0.50      1.32 o
   7   0   6        1.20       -2.80      2.80 o
   8   0   6        8.95        5.22      4.05 o
   9   0   6       84.90       79.51      3.93 o
  10   0   6       22.74       25.66      6.46 o
  11   0   6        3.42      -13.36     13.36 o
   0   1   6     8719.34     8747.77     52.18 o
   1   1   6     2640.02     2597.99     10.44 o
   2   1   6     2215.42     2263.51     10.29 o
   3   1   6     3410.08     3505.64     18.80 o
   4   1   6     5888.62     5957.95     31.96 o
   5   1   6      798.52      784.76      5.06 o
   6   1   6      685.64      708.93      5.26 o
   7   1   6      920.24      898.37      6.85 o
   8   1   6       25.56       29.04      1.38 o
   9   1   6        8.44        9.21      1.56 o
  10   1   6        5.09        7.12      2.16 o
  11   1   6       18.52       16.73      3.58 o
   0   2   6       89.51       84.14      1.44 o
   1   2   6     7746.36     7452.98     28.76 o
   2   2   6     5077.51     5317.23     20.69 o
   3   2   6     1640.08     1769.42      7.51 o
   4   2   6     1797.08     1866.44      9.97 o
   5   2   6      253.09      241.87      2.33 o
   6   2   6       70.39       68.08      1.43 o
   7   2   6      131.00      136.60      2.67 o
   8   2   6      188.10      186.20      2.72 o
   9   2   6       31.50       37.26      2.08 o
  10   2   6       22.79       23.08      2.50 o
  11   2   6        6.41        2.74      2.86 o
   0   3   6     6928.25     7069.42     35.54 o
   1   3   6     3665.65     3645.72     14.23 o
   2   3   6      822.97      811.84      3.99 o
   3   3   6      660.81      709.96      4.02 o
   4   3   6      113.17      113.63      1.42 o
   5   3   6      225.68      249.80      2.07 o
   6   3   6       48.52       48.91      1.34 o
   7   3   6       56.93       61.25      2.06 o
   8   3   6       75.05       64.93      2.49 o
   9   3   6       99.97      117.54      3.10 o
  10   3   6       28.47       26.25      2.62 o
   0   4   6      366.66      360.65      3.13 o
   1   4   6     2223.90     2418.01      9.56 o
   2   4   6      296.01      290.62      2.17 o
   3   4   6     1079.60     1212.77      6.50 o
   4   4   6        1.26       -0.66      0.66 o
   5   4   6       81.13       79.01      1.50 o
   6   4   6      170.78      169.03      2.83 o
   7   4   6      213.56      210.77      3.74 o
   8   4   6      223.26      231.86      3.95 o
   9   4   6       28.47       33.34      2.37 o
  10   4   6       21.27       19.81      2.47 o
   0   5   6        3.67       -0.90      0.90 o
   1   5   6      166.16      167.47      1.68 o
   2   5   6      589.96      642.55      3.77 o
   3   5   6       57.30       52.36      1.13 o
   4   5   6      431.38      394.98      3.31 o
   5   5   6      136.98      136.08      2.12 o
   6   5   6       63.88       63.46      2.96 o
   7   5   6      138.16      124.28      3.44 o
   8   5   6       30.16       30.75      2.97 o
   9   5   6       18.32       23.48      2.67 o
  10   5   6        3.61        2.08      2.76 o
   0   6   6      284.14      267.55      3.32 o
   1   6   6      356.70      384.76      2.80 o
   2   6   6       59.78       56.22      1.24 o
   3   6   6      558.60      559.02      3.76 o
   4   6   6      457.10      478.46      4.18 o
   5   6   6      458.87      424.86      4.14 o
   6   6   6      110.95      121.93      3.66 o
   7   6   6       82.82       95.53      3.85 o
   8   6   6       28.67       28.25      3.04 o
   9   6   6       74.36       77.29      4.27 o
  10   6   6       33.03       43.38      4.29 o
   0   7   6       41.97       50.57      1.99 o
   1   7   6       16.08       14.49      1.09 o
   2   7   6      187.14      186.68      2.15 o
   3   7   6      175.94      187.14      2.20 o
   4   7   6       77.37       80.15      1.77 o
   5   7   6      167.43      175.33      3.53 o
   6   7   6       27.25       24.82      2.30 o
   7   7   6       26.12       22.00      3.15 o
   8   7   6       20.10       25.75      3.59 o
   9   7   6        6.47        7.66      3.46 o
   0   8   6       14.18       16.20      1.87 o
   1   8   6      206.68      220.07      2.80 o
   2   8   6      472.80      475.97      4.44 o
   3   8   6       57.75       51.90      1.98 o
   4   8   6      382.04      375.72      4.26 o
   5   8   6       11.77        2.26      2.28 o
   6   8   6       33.89       34.57      2.66 o
   7   8   6        3.89        1.98      3.42 o
   8   8   6        0.12        2.24      3.48 o
   9   8   6       13.76       18.54      4.17 o
   0   9   6      127.21      112.24      3.54 o
   1   9   6      130.75      128.86      2.86 o
   2   9   6      359.53      347.13      4.69 o
   3   9   6      125.07      133.59      3.24 o
   4   9   6      120.07      121.17      3.01 o
   5   9   6       74.74       79.17      3.58 o
   6   9   6       65.97       73.93      3.22 o
   7   9   6       11.76        9.88      3.76 o
   8   9   6       10.39       13.73      4.44 o
   0  10   6        3.99       -2.68      2.68 o
   1  10   6      360.91      368.62      4.72 o
   2  10   6       12.44       14.63      2.27 o
   3  10   6      129.44      132.24      3.59 o
   4  10   6       41.76       38.18      2.41 o
   5  10   6       16.52       15.65      2.99 o
   6  10   6        5.55        5.31      2.69 o
   7  10   6       44.61       44.22      3.40 o
   0  11   6      337.99      338.96      8.45 o
   1  11   6        4.76        2.43      2.31 o
   2  11   6        7.03        4.42      2.28 o
   3  11   6       37.45       32.52      2.73 o
   4  11   6       60.38       59.85      3.01 o
   5  11   6       18.79       10.03      3.28 o
   6  11   6        4.27        8.68      3.13 o
   0  12   6       14.28       13.28      3.90 o
   1  12   6       42.15       46.18      3.32 o
   2  12   6        7.63        7.25      3.13 o
   3  12   6       32.28       34.45      3.02 o
   4  12   6        4.66        5.18      2.96 o
   5  12   6        0.97        2.80      3.41 o
   0  13   6       30.43       54.23     10.10 o
   1  13   6       31.20       37.41      4.77 o
   2  13   6       13.08       20.16      6.49 o
   3  13   6        8.34        9.88      5.41 o
   1   0   7      119.26      131.32      1.49 o
   2   0   7     1758.07     1623.40     10.92 o
   3   0   7       86.60       99.36      1.47 o
   4   0   7     6364.29     6709.31     48.63 o
   5   0   7     1042.68     1038.93      8.80 o
   6   0   7       89.83       92.28      1.93 o
   7   0   7        4.58        1.41      1.12 o
   8   0   7       79.89       74.51      2.40 o
   9   0   7       14.30       12.43      1.64 o
  10   0   7       14.39       18.69      3.03 o
  11   0   7        1.18        0.23      4.76 o
   0   1   7     1222.41     1155.83      7.51 o
   1   1   7    11388.28    11167.92     43.24 o
   2   1   7    17393.71    17851.11     75.06 o
   3   1   7     3855.14     3788.25     16.80 o
   4   1   7      635.73      657.52      4.43 o
   5   1   7      347.07      352.56      2.86 o
   6   1   7      153.06      156.99      1.95 o
   7   1   7      141.65      133.51      1.99 o
   8   1   7      155.44      145.29      2.28 o
   9   1   7       22.87       27.23      1.66 o
  10   1   7        4.98        3.28      2.02 o
  11   1   7        0.91        1.43      2.92 o
   0   2   7    10173.54     9945.82     49.32 o
   1   2   7      659.36      615.75      3.00 o
   2   2   7     1071.22     1147.39      5.25 o
   3   2   7      762.59      784.99      3.81 o
   4   2   7      602.97      617.61      3.46 o
   5   2   7     1048.61     1113.37      7.17 o
   6   2   7       22.11       21.70      1.07 o
   7   2   7      418.98      435.65      4.35 o
   8   2   7      134.03      135.47      2.70 o
   9   2   7       96.65      105.77      2.84 o
  10   2   7       19.24       18.17      2.30 o
  11   2   7       11.73       13.92      4.77 o
   0   3   7      556.79      549.91      3.98 o
   1   3   7     2515.87     2443.04      9.86 o
   2   3   7      700.54      816.08      3.98 o
   3   3   7     1243.77     1294.15      6.66 o
   4   3   7       59.18       74.46      1.16 o
   5   3   7        5.60        7.69      0.70 o
   6   3   7      173.08      173.67      2.14 o
   7   3   7      192.39      199.71      3.30 o
   8   3   7      123.71      128.19      3.11 o
   9   3   7       14.81       14.67      1.96 o
  10   3   7        2.45        2.20      2.41 o
   0   4   7       71.71       59.28      1.36 o
   1   4   7     2356.66     2324.12      9.74 o
   2   4   7     1387.92     1427.76      6.89 o
   3   4   7     1501.95     1580.54      7.94 o
   4   4   7       92.34      113.77      1.47 o
   5   4   7       88.95       79.96      1.51 o
   6   4   7      199.73      197.74      3.09 o
   7   4   7       62.07       71.58      2.22 o
   8   4   7      140.50      156.43      3.43 o
   9   4   7       45.32       44.17      2.49 o
  10   4   7        0.16       -1.12      2.16 o
   0   5   7     1865.40     1970.12     11.59 o
   1   5   7     2221.56     2298.48      9.66 o
   2   5   7     2008.86     2216.15      9.69 o
   3   5   7      167.80      168.91      1.89 o
   4   5   7      373.98      414.40      3.40 o
   5   5   7      146.61      135.90      2.07 o
   6   5   7      195.17      196.08      3.71 o
   7   5   7       90.09       88.57      2.82 o
   8   5   7       41.12       39.73      2.44 o
   9   5   7       99.87      102.01      4.60 o
  10   5   7        4.93        2.63      2.98 o
   0   6   7      298.72      361.03      3.95 o
   1   6   7       12.35       12.72      0.98 o
   2   6   7       96.29       95.72      1.47 o
   3   6   7       45.81       43.09      1.22 o
   4   6   7      261.66      278.92      3.22 o
   5   6   7       87.95       88.77      2.11 o
   6   6   7       18.11       15.11      2.21 o
   7   6   7        9.91        7.62      2.37 o
   8   6   7       85.66       82.65      3.81 o
   9   6   7       36.73       42.42      3.78 o
  10   6   7       12.20        6.70      3.37 o
   0   7   7       15.04       21.46      1.73 o
   1   7   7      127.40      134.72      1.89 o
   2   7   7      200.94      213.89      2.39 o
   3   7   7      312.42      331.95      2.94 o
   4   7   7       74.99       80.54      1.95 o
   5   7   7      483.29      501.15      6.21 o
   6   7   7      242.46      250.47      4.69 o
   7   7   7        7.85        3.05      2.83 o
   8   7   7       14.22       12.10      3.19 o
   9   7   7       61.32       64.67      4.92 o
   0   8   7      714.89      791.23      7.18 o
   1   8   7      759.15      776.87      5.39 o
   2   8   7       11.36       13.80      1.60 o
   3   8   7       30.82       35.22      1.77 o
   4   8   7       37.32       33.53      1.83 o
   5   8   7      182.22      175.55      4.15 o
   6   8   7       10.81       13.50      2.10 o
   7   8   7      173.90      165.47      5.80 o
   8   8   7        7.93        3.61      3.57 o
   9   8   7        8.98        6.93      4.06 o
   0   9   7       17.08        8.81      2.31 o
   1   9   7      418.52      418.52      5.59 o
   2   9   7       25.01       24.56      1.99 o
   3   9   7      498.94      482.69      5.69 o
   4   9   7       80.67       87.07      2.70 o
   5   9   7      321.86      308.30      5.84 o
   6   9   7        2.60       -0.29      2.27 o
   7   9   7       48.50       45.36      4.60 o
   8   9   7        7.49        3.18      4.22 o
   0  10   7       50.51       45.04      3.78 o
   1  10   7      201.60      209.18      3.72 o
   2  10   7       80.91       73.42      2.78 o
   3  10   7      334.76      330.05      5.15 o
   4  10   7       30.09       34.61      2.36 o
   5  10   7        1.22        1.20      2.75 o
   6  10   7       32.79       29.99      3.09 o
   7  10   7        6.15        7.95      2.92 o
   0  11   7       41.08       41.48      4.45 o
   1  11   7        0.87       -0.95      2.26 o
   2  11   7       81.83       79.37      3.21 o
   3  11   7        9.03       10.02      2.40 o
   4  11   7       24.54       26.93      2.59 o
   5  11   7       11.14       10.63      3.25 o
   6  11   7       11.72       13.65      3.27 o
   0  12   7       15.42       19.90      4.06 o
   1  12   7       15.44       11.36      2.80 o
   2  12   7       18.86       15.99      3.34 o
   3  12   7        6.54        6.41      2.65 o
   4  12   7        5.53        4.42      2.97 o
   5  12   7       15.72       16.82      3.62 o
   0  13   7       10.94        8.35      5.59 o
   1  13   7       21.38       31.48      4.54 o
   2  13   7       10.59        1.79      5.32 o
   3  13   7        7.83       17.04      5.87 o
   0   0   8     8050.99     7762.44     63.73 o
   1   0   8     4774.53     4600.68     26.69 o
   2   0   8     7686.56     7970.42     45.61 o
   3   0   8      583.14      610.55      4.18 o
   4   0   8      118.61      117.14      2.23 o
   5   0   8       83.04       89.48      2.02 o
   6   0   8      479.90      541.38      5.75 o
   7   0   8        0.57        0.26      1.23 o
   8   0   8      445.95      451.82      5.87 o
   9   0   8       13.83        8.44      3.50 o
  10   0   8       15.73       18.28      3.57 o
  11   0   8        0.67        2.72      5.05 o
   0   1   8      113.79      137.75      1.51 o
   1   1   8     5194.08     5086.19     20.12 o
   2   1   8     4601.20     4439.34     17.54 o
   3   1   8     3886.64     3955.98     16.40 o
   4   1   8      130.87      113.57      1.30 o
   5   1   8      194.21      196.07      2.09 o
   6   1   8      154.37      146.55      2.01 o
   7   1   8      119.81      109.92      2.12 o
   8   1   8      114.40      119.00      2.25 o
   9   1   8       32.98       39.26      2.53 o
  10   1   8       34.51       36.03      2.67 o
  11   1   8       27.10       24.11      4.02 o
   0   2   8     1309.15     1200.02      7.04 o
   1   2   8      228.71      210.31      1.44 o
   2   2   8      293.39      293.24      1.92 o
   3   2   8     2237.31     2351.31     10.35 o
   4   2   8      417.66      440.63      2.97 o
   5   2   8      531.12      559.66      3.80 o
   6   2   8      246.39      250.98      2.51 o
   7   2   8      262.67      264.71      3.41 o
   8   2   8       29.60       28.88      2.03 o
   9   2   8       43.19       34.97      2.09 o
  10   2   8        1.04        1.74      2.09 o
  11   2   8       35.39       37.22      3.21 o
   0   3   8      107.81      102.86      1.55 o
   1   3   8     1456.01     1441.58      5.81 o
   2   3   8      316.46      346.84      2.25 o
   3   3   8      914.23      939.79      5.42 o
   4   3   8      619.23      662.53      3.67 o
   5   3   8      233.59      227.45      2.04 o
   6   3   8      633.45      607.17      4.55 o
   7   3   8       95.53       97.49      2.36 o
   8   3   8      225.39      217.93      3.96 o
   9   3   8        7.00        4.35      1.85 o
  10   3   8       29.46       29.40      2.75 o
   0   4   8      495.44      486.18      3.87 o
   1   4   8      799.12      842.85      4.20 o
   2   4   8     3777.99     3786.33     16.37 o
   3   4   8      210.63      193.84      1.69 o
   4   4   8       11.84       10.70      0.85 o
   5   4   8       13.66       14.68      1.06 o
   6   4   8       84.88       84.06      2.22 o
   7   4   8       67.06       59.33      2.16 o
   8   4   8       26.29       29.38      2.19 o
   9   4   8        7.27        5.00      1.98 o
  10   4   8       15.59       15.35      2.43 o
   0   5   8        5.12        2.48      1.04 o
   1   5   8     1307.15     1345.94      6.28 o
   2   5   8       18.86       21.34      0.94 o
   3   5   8      570.72      637.08      4.01 o
   4   5   8      277.05      289.02      2.97 o
   5   5   8      297.90      307.14      2.93 o
   6   5   8      187.38      179.55      3.60 o
   7   5   8      135.48      128.34      3.24 o
   8   5   8        9.65       12.48      1.98 o
   9   5   8       75.45       73.38      3.79 o
  10   5   8       54.35       48.40      3.64 o
   0   6   8      932.96      959.43      7.29 o
   1   6   8      537.63      569.72      3.53 o
   2   6   8      656.82      692.24      4.05 o
   3   6   8      320.06      277.74      2.53 o
   4   6   8        9.60       10.02      1.30 o
   5   6   8      119.91      110.69      2.47 o
   6   6   8      484.54      486.66      6.31 o
   7   6   8       35.52       31.85      2.98 o
   8   6   8       64.49       66.04      3.59 o
   9   6   8       53.27       62.61      4.65 o
  10   6   8       17.59       22.54      3.64 o
   0   7   8     3583.67     3716.05     22.75 o
   1   7   8      260.94      240.38      2.83 o
   2   7   8      202.83      207.63      2.38 o
   3   7   8      172.82      168.48      2.19 o
   4   7   8      260.67      252.78      3.26 o
   5   7   8      227.76      219.48      3.91 o
   6   7   8      187.26      197.22      4.24 o
   7   7   8       67.34       64.88      3.89 o
   8   7   8        1.02        1.00      3.04 o
   9   7   8       42.58       47.64      5.18 o
   0   8   8      640.66      664.79      6.76 o
   1   8   8      548.56      539.37      4.67 o
   2   8   8      770.88      817.57      6.17 o
   3   8   8       13.79       10.50      1.56 o
   4   8   8       96.47      100.21      2.42 o
   5   8   8       45.08       40.36      2.89 o
   6   8   8      132.98      126.29      3.41 o
   7   8   8       26.67       30.99      3.81 o
   8   8   8        5.67        8.41      3.62 o
   9   8   8       36.73       28.61      4.63 o
   0   9   8       19.65       15.11      2.44 o
   1   9   8      102.37       98.71      2.62 o
   2   9   8      403.23      414.37      4.66 o
   3   9   8      262.62      280.46      4.61 o
   4   9   8      742.31      740.28      7.16 o
   5   9   8       13.57       13.73      2.76 o
   6   9   8       37.37       42.64      2.88 o
   7   9   8        2.57        4.12      3.79 o
   8   9   8        2.56        3.89      4.18 o
   0  10   8       10.55        5.70      2.99 o
   1  10   8      122.66      129.96      3.12 o
   2  10   8       64.28       66.22      3.02 o
   3  10   8        1.26       -2.08      2.08 o
   4  10   8       25.39       29.03      2.32 o
   5  10   8       34.50       35.74      3.50 o
   6  10   8        1.52        9.39      2.77 o
   7  10   8        3.80        2.86      2.97 o
   0  11   8       40.58       40.77      4.46 o
   1  11   8       59.44       59.24      3.17 o
   2  11   8        6.47        6.52      2.28 o
   3  11   8       23.20       23.66      2.61 o
   4  11   8       40.16       37.20      2.72 o
   5  11   8        5.52        6.01      3.19 o
   6  11   8        7.54        9.28      3.10 o
   0  12   8        5.36        8.46      3.77 o
   1  12   8       28.19       29.14      3.15 o
   2  12   8       15.37       14.72      3.32 o
   3  12   8       10.27        9.29      2.71 o
   4  12   8       30.36       35.24      3.40 o
   5  12   8       12.63        9.30      3.63 o
   0  13   8       13.92       15.42      6.05 o
   1  13   8        5.45       11.35      4.18 o
   2  13   8        2.71        3.71      5.43 o
   3  13   8       14.58       11.67      5.76 o
   1   0   9     2861.72     2750.71     16.44 o
   2   0   9     1424.39     1422.99      9.67 o
   3   0   9     3564.79     3707.83     22.44 o
   4   0   9     2912.35     2924.54     19.93 o
   5   0   9      721.45      729.20      7.00 o
   6   0   9       94.45       84.69      2.13 o
   7   0   9       35.59       42.31      1.99 o
   8   0   9       23.78       23.79      1.96 o
   9   0   9       25.20       23.85      3.36 o
  10   0   9        8.29       12.42      3.25 o
  11   0   9       44.46       43.48      4.27 o
   0   1   9      137.93      138.92      2.13 o
   1   1   9     5289.49     5310.09     20.50 o
   2   1   9      284.40      316.16      2.02 o
   3   1   9     1053.56     1158.81      5.56 o
   4   1   9     1163.29     1270.89      6.48 o
   5   1   9      555.42      552.73      3.93 o
   6   1   9      732.46      776.53      5.33 o
   7   1   9      219.19      217.09      2.96 o
   8   1   9      195.94      191.39      4.32 o
   9   1   9       35.92       34.43      1.94 o
  10   1   9       31.12       24.47      2.62 o
  11   1   9       18.87       18.93      4.67 o
   0   2   9      106.54       90.80      1.35 o
   1   2   9      125.43      105.39      1.03 o
   2   2   9     1147.34     1164.91      5.46 o
   3   2   9      971.56     1071.98      5.58 o
   4   2   9      122.23      129.49      1.89 o
   5   2   9      469.17      462.16      3.24 o
   6   2   9       13.29       16.11      1.03 o
   7   2   9      232.41      257.72      3.47 o
   8   2   9       76.58       73.14      2.49 o
   9   2   9        0.20        2.08      1.71 o
  10   2   9       46.21       45.22      3.21 o
   0   3   9      460.95      431.49      3.34 o
   1   3   9      960.62      959.81      4.33 o
   2   3   9      275.32      302.94      2.13 o
   3   3   9      159.23      168.85      1.76 o
   4   3   9      110.02      135.65      1.49 o
   5   3   9      110.64      117.92      1.55 o
   6   3   9      225.44      218.21      2.48 o
   7   3   9      119.67      109.06      2.46 o
   8   3   9        4.57        5.79      1.64 o
   9   3   9        2.61       -0.63      1.72 o
  10   3   9        9.44       11.37      2.47 o
   0   4   9     1197.57     1241.49      7.77 o
   1   4   9     2636.16     2621.21     10.57 o
   2   4   9       33.06       27.27      0.92 o
   3   4   9       31.18       38.03      0.88 o
   4   4   9      732.58      776.03      4.59 o
   5   4   9      113.73      118.28      2.09 o
   6   4   9      156.47      151.58      2.93 o
   7   4   9        7.77        3.13      1.55 o
   8   4   9      169.46      175.51      3.77 o
   9   4   9        4.13        2.02      2.10 o
  10   4   9        1.54        2.62      2.35 o
   0   5   9      459.48      507.88      4.65 o
   1   5   9      164.35      163.52      1.71 o
   2   5   9     1851.57     1942.70      8.52 o
   3   5   9      392.89      401.90      3.10 o
   4   5   9      145.80      128.89      2.11 o
   5   5   9        2.89        1.87      0.91 o
   6   5   9      218.94      208.27      3.88 o
   7   5   9      127.43      140.91      3.44 o
   8   5   9       12.77        8.57      1.98 o
   9   5   9        4.50        4.30      2.67 o
  10   5   9        3.16       -1.61      2.79 o
   0   6   9       83.55       89.13      2.11 o
   1   6   9       82.98       86.23      1.44 o
   2   6   9      281.92      271.12      2.30 o
   3   6   9      487.14      487.22      3.47 o
   4   6   9       61.05       51.91      1.44 o
   5   6   9      384.05      395.19      4.41 o
   6   6   9      112.84      115.04      4.09 o
   7   6   9       82.20       76.86      3.60 o
   8   6   9       18.77       19.10      2.94 o
   9   6   9       11.72       10.05      3.35 o
   0   7   9      204.25      215.37      3.94 o
   1   7   9      260.62      263.24      2.61 o
   2   7   9      235.07      249.54      2.62 o
   3   7   9       13.60       14.19      1.26 o
   4   7   9      187.62      173.06      2.80 o
   5   7   9       45.19       49.90      2.38 o
   6   7   9       72.94       76.13      3.05 o
   7   7   9       45.41       46.23      3.60 o
   8   7   9       36.57       46.98      4.29 o
   9   7   9        2.26        3.46      3.52 o
   0   8   9       28.06       22.37      2.07 o
   1   8   9      463.53      455.80      4.11 o
   2   8   9      145.35      141.91      2.60 o
   3   8   9      109.42      107.05      2.44 o
   4   8   9      969.74      984.38      9.12 o
   5   8   9      102.30       96.90      3.45 o
   6   8   9       22.40       29.11      2.68 o
   7   8   9       58.90       62.78      4.23 o
   8   8   9       20.49       19.68      3.81 o
   9   8   9       13.03       21.14      6.58 o
   0   9   9      407.23      398.70      5.86 o
   1   9   9      134.11      111.25      2.71 o
   2   9   9       31.84       28.32      2.04 o
   3   9   9      212.35      192.29      3.82 o
   4   9   9        9.16       12.44      2.03 o
   5   9   9       21.45       22.61      3.04 o
   6   9   9       71.08       81.22      3.45 o
   7   9   9       70.82       78.31      5.59 o
   8   9   9       27.82       27.79      4.88 o
   0  10   9        9.23       12.92      3.64 o
   1  10   9       33.47       33.23      2.33 o
   2  10   9      146.49      131.03      3.25 o
   3  10   9       38.66       34.46      2.57 o
   4  10   9       86.76       89.04      3.06 o
   5  10   9       17.00       22.98      3.30 o
   6  10   9       76.78       86.76      4.08 o
   7  10   9       14.17       12.14      3.06 o
   0  11   9        0.37       -3.18      3.18 o
   1  11   9      139.92      133.59      4.01 o
   2  11   9       17.90       18.67      2.44 o
   3  11   9        6.26        1.31      2.28 o
   4  11   9        9.22       13.06      2.42 o
   5  11   9       16.31        8.04      3.28 o
   6  11   9        4.65        8.15      3.58 o
   0  12   9        1.34       -2.20      3.52 o
   1  12   9       33.22       26.61      3.14 o
   2  12   9        4.39        9.31      3.22 o
   3  12   9       24.05       24.69      3.12 o
   4  12   9        9.68       16.27      3.11 o
   5  12   9        1.10       -2.47      3.28 o
   0  13   9       19.45       13.51      6.01 o
   1  13   9       26.78       29.29      4.72 o
   2  13   9       22.79       21.65      6.18 o
   3  13   9        1.13        0.15      5.40 o
   0   0  10     1603.03     1708.11     13.45 o
   1   0  10    10230.64    10172.39     55.12 o
   2   0  10     2313.35     2301.05     14.74 o
   3   0  10      933.55      960.20      6.64 o
   4   0  10       19.26       11.39      1.04 o
   5   0  10      802.62      833.52      7.22 o
   6   0  10       64.91       59.10      1.85 o
   7   0  10        2.35       -1.49      1.49 o
   8   0  10        0.33       -2.15      2.15 o
   9   0  10       35.16       28.12      2.85 o
  10   0  10       30.93       41.67      4.28 o
  11   0  10        0.00        6.29      3.40 o
   0   1  10     2987.90     3015.56     16.78 o
   1   1  10      716.81      757.68      3.60 o
   2   1  10     2413.43     2401.81     10.71 o
   3   1  10     1039.12     1040.99      5.27 o
   4   1  10     2194.93     2230.39     11.36 o
   5   1  10      781.70      781.20      4.70 o
   6   1  10      328.37      348.03      2.95 o
   7   1  10      459.44      491.11      4.64 o
   8   1  10       12.81       10.73      1.62 o
   9   1  10       25.78       36.46      2.08 o
  10   1  10        9.61        8.99      2.41 o
  11   1  10       23.55       12.57     11.26 o
   0   2  10     2939.83     2709.58     15.33 o
   1   2  10       52.17       55.07      0.82 o
   2   2  10      263.68      247.46      1.80 o
   3   2  10     3869.10     3879.65     19.63 o
   4   2  10      887.55      868.50      4.64 o
   5   2  10      194.09      192.38      1.95 o
   6   2  10      160.48      164.86      2.17 o
   7   2  10       33.59       33.52      2.07 o
   8   2  10       45.74       37.75      2.24 o
   9   2  10       41.84       45.35      2.22 o
  10   2  10        4.68        1.00      2.23 o
   0   3  10      299.70      274.35      2.57 o
   1   3  10     1612.73     1629.30      6.75 o
   2   3  10      210.35      277.62      2.06 o
   3   3  10      209.13      222.58      1.90 o
   4   3  10      647.55      612.48      3.66 o
   5   3  10      278.64      283.32      2.42 o
   6   3  10        5.50        4.25      1.51 o
   7   3  10      207.44      203.71      3.35 o
   8   3  10        1.07        1.13      1.68 o
   9   3  10       41.76       39.10      2.30 o
  10   3  10        5.69        4.85      2.09 o
   0   4  10     1142.10     1158.45      7.59 o
   1   4  10     2069.44     2132.44      8.67 o
   2   4  10      954.80     1121.41      5.39 o
   3   4  10      489.30      467.01      3.01 o
   4   4  10      193.07      191.74      2.13 o
   5   4  10      369.48      358.80      3.85 o
   6   4  10       59.29       51.29      2.04 o
   7   4  10      236.81      254.85      3.87 o
   8   4  10       94.28       94.47      2.97 o
   9   4  10       22.86       26.60      2.52 o
  10   4  10        6.33        6.24      2.69 o
   0   5  10       92.47       87.17      2.25 o
   1   5  10      487.62      502.26      3.05 o
   2   5  10      346.31      390.96      2.74 o
   3   5  10       16.04       12.83      0.80 o
   4   5  10       14.95       15.57      1.26 o
   5   5  10      325.03      317.28      3.02 o
   6   5  10       84.93       85.21      2.72 o
   7   5  10       43.17       35.24      2.32 o
   8   5  10       13.91       11.28      2.07 o
   9   5  10       14.67       16.46      2.95 o
  10   5  10        9.78        6.63      3.82 o
   0   6  10     1232.55     1320.13      9.33 o
   1   6  10      365.30      400.76      2.87 o
   2   6  10      121.41      126.13      1.69 o
   3   6  10      542.54      543.52      3.65 o
   4   6  10       98.24      114.43      2.02 o
   5   6  10       84.20       78.70      2.31 o
   6   6  10      235.53      248.29      4.93 o
   7   6  10       63.67       59.67      3.43 o
   8   6  10       51.65       51.09      3.44 o
   9   6  10       90.22      105.89      4.87 o
   0   7  10        5.02        6.22      1.36 o
   1   7  10      389.82      372.33      3.07 o
   2   7  10      301.08      307.65      2.93 o
   3   7  10      104.19      108.93      2.08 o
   4   7  10      229.24      219.59      3.06 o
   5   7  10      136.06      140.09      3.47 o
   6   7  10        4.08        3.18      2.13 o
   7   7  10       35.13       25.62      3.33 o
   8   7  10       11.97       14.73      3.39 o
   9   7  10       16.48       17.95      3.85 o
   0   8  10      598.41      576.27      6.53 o
   1   8  10       61.62       59.65      1.90 o
   2   8  10       20.86       17.21      1.56 o
   3   8  10       73.88       77.80      2.23 o
   4   8  10      335.61      343.51      4.19 o
   5   8  10       38.19       37.96      2.80 o
   6   8  10       82.25       87.20      3.08 o
   7   8  10        3.15        6.05      3.33 o
   8   8  10        2.03        4.13      3.53 o
   0   9  10      524.40      455.16      6.85 o
   1   9  10       30.50       23.09      1.94 o
   2   9  10      333.49      310.13      4.14 o
   3   9  10       62.96       61.10      2.73 o
   4   9  10       56.64       57.19      2.41 o
   5   9  10       56.71       57.43      3.39 o
   6   9  10       42.94       57.23      3.17 o
   7   9  10        0.91       -1.22      3.81 o
   8   9  10       34.00       45.70      5.19 o
   0  10  10      156.55      166.26      5.62 o
   1  10  10      175.03      163.54      3.52 o
   2  10  10       87.03       87.04      2.88 o
   3  10  10       20.14       18.52      2.33 o
   4  10  10       54.42       49.59      2.57 o
   5  10  10      128.46      138.68      4.94 o
   6  10  10       43.61       54.13      3.63 o
   7  10  10       40.98       46.04      4.08 o
   0  11  10        3.58        3.26      3.46 o
   1  11  10       37.02       37.03      3.07 o
   2  11  10        5.68        4.19      2.21 o
   3  11  10        8.91        3.81      2.38 o
   4  11  10       19.25       20.06      2.56 o
   5  11  10        7.22        7.22      3.25 o
   6  11  10       26.13       25.81      4.01 o
   0  12  10        0.90        1.05      3.64 o
   1  12  10        6.71        3.43      2.71 o
   2  12  10       30.49       32.45      4.07 o
   3  12  10       42.26       47.07      3.67 o
   4  12  10       47.65       51.97      5.26 o
   5  12  10        4.20        3.91      3.49 o
   0  13  10       85.04       94.52      8.81 o
   1  13  10       12.41       18.15      4.47 o
   2  13  10       33.81       44.21      6.96 o
   3  13  10        4.91        3.92      5.49 o
   1   0  11     3757.24     3751.25     21.12 o
   2   0  11     5080.00     4916.88     30.28 o
   3   0  11     5290.69     5788.28     39.65 o
   4   0  11     1139.51     1142.74      9.12 o
   5   0  11      563.96      560.59      5.13 o
   6   0  11       25.82       29.54      1.75 o
   7   0  11       44.66       45.95      2.48 o
   8   0  11       76.89       85.53      4.62 o
   9   0  11        0.06       -2.36      2.36 o
  10   0  11        6.69        2.23      3.27 o
   0   1  11      474.78      441.45      3.24 o
   1   1  11     1811.81     1681.23      7.06 o
   2   1  11     1205.80     1218.79      5.72 o
   3   1  11      115.77      107.48      1.46 o
   4   1  11     3293.19     3313.65     15.78 o
   5   1  11        9.21       14.43      0.88 o
   6   1  11      589.23      542.11      4.21 o
   7   1  11      234.56      223.47      3.66 o
   8   1  11       30.84       23.45      1.85 o
   9   1  11       13.55       11.73      1.88 o
  10   1  11        0.35       -0.16      3.61 o
   0   2  11     2358.44     2160.97     13.19 o
   1   2  11     2063.30     2046.19      8.25 o
   2   2  11      424.19      466.93      2.78 o
   3   2  11       25.07       21.53      0.92 o
   4   2  11      617.20      555.18      3.42 o
   5   2  11      344.13      346.20      2.79 o
   6   2  11      372.10      375.49      3.36 o
   7   2  11       92.77       94.91      2.30 o
   8   2  11      135.65      130.13      2.96 o
   9   2  11       23.75       21.26      1.99 o
  10   2  11       10.19        3.98      2.29 o
   0   3  11      584.57      604.46      4.39 o
   1   3  11      219.97      221.40      1.77 o
   2   3  11     1734.47     1738.93      8.12 o
   3   3  11      201.89      177.28      1.58 o
   4   3  11       78.10       91.49      1.40 o
   5   3  11        8.13        7.52      0.92 o
   6   3  11      219.74      214.15      3.20 o
   7   3  11      364.21      372.15      4.48 o
   8   3  11       57.82       59.69      2.39 o
   9   3  11       13.62       17.81      2.14 o
  10   3  11       22.80       20.65      2.29 o
   0   4  11     1284.64     1310.85      8.25 o
   1   4  11      634.39      711.91      3.77 o
   2   4  11      137.15      131.21      1.53 o
   3   4  11     1696.40     1830.00      8.83 o
   4   4  11       71.32       63.66      1.43 o
   5   4  11       18.85       20.36      1.19 o
   6   4  11       32.20       41.61      2.08 o
   7   4  11       59.99       53.39      2.26 o
   8   4  11      181.69      196.35      3.77 o
   9   4  11        1.93        1.37      2.09 o
  10   4  11       22.11       20.89      2.98 o
   0   5  11      817.38      935.80      7.60 o
   1   5  11       46.39       50.49      1.11 o
   2   5  11      456.56      494.89      3.11 o
   3   5  11       50.96       44.57      1.16 o
   4   5  11      201.84      199.91      2.73 o
   5   5  11        1.69       -1.12      1.12 o
   6   5  11       50.12       47.61      2.35 o
   7   5  11      343.68      341.14      5.12 o
   8   5  11       20.57       21.33      2.70 o
   9   5  11        0.48       -2.63      2.63 o
  10   5  11        4.85        9.52      3.10 o
   0   6  11     1457.42     1564.61     11.00 o
   1   6  11     1067.79     1151.59      5.80 o
   2   6  11      207.65      205.22      2.11 o
   3   6  11      180.96      187.38      2.07 o
   4   6  11       25.44       20.86      1.17 o
   5   6  11      238.86      243.54      4.17 o
   6   6  11       39.48       38.10      2.56 o
   7   6  11      106.25      104.74      4.06 o
   8   6  11       10.02       12.59      2.98 o
   9   6  11        4.33       11.15      3.93 o
   0   7  11      142.47      140.55      2.75 o
   1   7  11      313.24      299.98      2.66 o
   2   7  11       53.10       52.02      1.50 o
   3   7  11      196.52      200.00      2.71 o
   4   7  11       52.28       48.73      1.99 o
   5   7  11       38.13       33.83      2.39 o
   6   7  11        8.44        5.02      1.97 o
   7   7  11        7.70        4.74      2.98 o
   8   7  11       54.75       57.34      4.09 o
   9   7  11       31.55       31.70      4.17 o
   0   8  11       39.01       48.41      2.66 o
   1   8  11      192.73      182.63      2.83 o
   2   8  11       83.82       78.09      2.11 o
   3   8  11       72.16       74.51      2.27 o
   4   8  11      103.69      110.55      2.66 o
   5   8  11       18.94       24.86      2.67 o
   6   8  11       33.54       36.68      2.52 o
   7   8  11       25.46       23.84      3.70 o
   8   8  11        6.51        4.34      3.68 o
   0   9  11      556.22      558.65      8.38 o
   1   9  11        8.31        4.44      1.72 o
   2   9  11       69.67       75.89      2.51 o
   3   9  11      180.13      177.97      3.83 o
   4   9  11       40.51       39.31      2.35 o
   5   9  11      126.32      127.21      4.33 o
   6   9  11        0.10        0.20      2.30 o
   7   9  11        0.72        0.54      4.31 o
   8   9  11        0.39        0.18      4.04 o
   0  10  11      152.63      154.29      5.52 o
   1  10  11      127.19      111.37      3.32 o
   2  10  11       41.76       35.56      2.38 o
   3  10  11       10.97       12.26      2.28 o
   4  10  11       35.20       32.13      2.37 o
   5  10  11        3.19        9.84      3.00 o
   6  10  11       60.04       64.79      5.31 o
   7  10  11       19.75       23.57      3.37 o
   0  11  11       30.01       38.31      4.35 o
   1  11  11       25.57       16.24      2.72 o
   2  11  11       30.53       30.30      2.76 o
   3  11  11        3.42        0.27      2.32 o
   4  11  11        7.17        7.09      2.33 o
   5  11  11       46.92       49.62      4.07 o
   6  11  11        0.80       -2.98      2.98 o
   0  12  11       44.66       55.15      5.03 o
   1  12  11        1.41        2.10      3.00 o
   2  12  11        1.14        0.84      3.94 o
   3  12  11       39.40       47.55      3.95 o
   4  12  11        6.77        9.75      3.08 o
   5  12  11        7.43       12.88      6.13 o
   0  13  11        0.03        9.57      6.26 o
   1  13  11       10.72        8.69      4.30 o
   2  13  11       17.10       15.11      7.43 o
   0   0  12     3945.91     3956.69     30.18 o
   1   0  12      391.26      452.89      3.61 o
   2   0  12      279.72      254.80      2.75 o
   3   0  12      181.78      163.17      2.75 o
   4   0  12       58.12       57.57      1.62 o
   5   0  12      205.88      215.06      2.96 o
   6   0  12      704.54      727.71      7.24 o
   7   0  12       68.73       55.75      2.96 o
   8   0  12       14.86       12.00      2.56 o
   9   0  12        4.67        3.85      4.42 o
  10   0  12        0.04        7.75      3.50 o
   0   1  12     4207.55     4167.25     22.00 o
   1   1  12      681.86      670.62      3.24 o
   2   1  12     1569.10     1600.52      7.68 o
   3   1  12     3253.81     3401.95     17.73 o
   4   1  12      523.18      542.03      3.39 o
   5   1  12      400.00      417.66      3.17 o
   6   1  12      343.14      346.06      3.06 o
   7   1  12       75.01       81.35      2.20 o
   8   1  12       35.87       30.53      2.07 o
   9   1  12       27.91       32.70      2.27 o
  10   1  12       20.43       23.28      3.40 o
   0   2  12      493.43      462.90      3.85 o
   1   2  12      475.54      473.30      2.61 o
   2   2  12      849.60      877.90      4.57 o
   3   2  12      663.12      756.79      4.34 o
   4   2  12      557.23      563.01      3.46 o
   5   2  12       80.11       78.67      1.44 o
   6   2  12      273.78      258.53      3.99 o
   7   2  12      112.81      110.94      2.90 o
   8   2  12       23.51       24.79      1.86 o
   9   2  12        3.64        1.85      1.80 o
  10   2  12       37.43       31.36      2.63 o
   0   3  12     1961.46     2112.06     12.43 o
   1   3  12     2818.78     2853.59     11.51 o
   2   3  12     1299.18     1242.51      6.12 o
   3   3  12      358.18      358.12      2.49 o
   4   3  12      719.95      764.55      4.48 o
   5   3  12       53.82       57.88      1.55 o
   6   3  12        3.65        2.90      1.42 o
   7   3  12      126.12      123.19      2.77 o
   8   3  12      173.26      159.29      3.44 o
   9   3  12       23.72       21.00      2.11 o
  10   3  12        6.05        2.89      2.14 o
   0   4  12       50.95       54.29      1.61 o
   1   4  12      600.56      663.14      3.70 o
   2   4  12       87.79       66.63      1.16 o
   3   4  12       23.24       25.73      0.98 o
   4   4  12      511.44      485.80      4.39 o
   5   4  12       27.66       24.72      1.06 o
   6   4  12       26.36       34.08      2.02 o
   7   4  12       42.21       37.21      2.12 o
   8   4  12       47.85       46.46      2.71 o
   9   4  12       39.88       36.97      2.90 o
  10   4  12        2.37        0.41      3.10 o
   0   5  12     1800.29     1944.80     13.19 o
   1   5  12      700.77      810.73      4.39 o
   2   5  12     2122.85     2176.88      9.22 o
   3   5  12      375.97      356.62      2.82 o
   4   5  12      133.70      145.31      2.37 o
   5   5  12      604.86      579.63      5.10 o
   6   5  12      101.96      106.73      3.06 o
   7   5  12      225.68      217.99      4.40 o
   8   5  12       39.01       39.69      3.13 o
   9   5  12       17.74       10.67      3.01 o
  10   5  12       21.65       22.36      3.41 o
   0   6  12       10.01        7.78      1.43 o
   1   6  12       68.87       66.41      1.36 o
   2   6  12      156.42      151.31      1.87 o
   3   6  12      152.19      155.25      1.99 o
   4   6  12      185.91      182.63      2.39 o
   5   6  12      110.05      106.94      2.81 o
   6   6  12       73.39       66.60      2.68 o
   7   6  12      148.92      154.32      4.68 o
   8   6  12       51.50       48.70      3.56 o
   9   6  12        2.97       -1.99      3.06 o
   0   7  12       79.45       82.24      2.36 o
   1   7  12      293.16      292.97      2.72 o
   2   7  12        1.78       -1.06      1.06 o
   3   7  12       21.14       21.15      1.46 o
   4   7  12      474.08      464.82      4.72 o
   5   7  12       27.48       25.20      2.57 o
   6   7  12       48.14       41.94      2.25 o
   7   7  12       49.45       54.62      3.72 o
   8   7  12        2.10       -2.55      3.12 o
   9   7  12       33.61       38.04      4.31 o
   0   8  12        1.20       -0.42      1.91 o
   1   8  12      328.05      313.69      3.82 o
   2   8  12       16.94       12.09      1.59 o
   3   8  12       21.80       24.90      1.86 o
   4   8  12       12.09       12.09      1.77 o
   5   8  12      469.53      470.21      6.73 o
   6   8  12       48.49       49.98      2.75 o
   7   8  12       11.52       13.84      3.52 o
   8   8  12       18.47       17.61      3.84 o
   0   9  12       79.62       69.82      3.72 o
   1   9  12       52.33       50.64      2.29 o
   2   9  12       86.43       76.78      2.64 o
   3   9  12       78.02       64.38      2.79 o
   4   9  12      273.42      266.21      4.32 o
   5   9  12      132.79      142.80      4.64 o
   6   9  12       15.21        8.01      2.56 o
   7   9  12       15.53        6.49      3.97 o
   8   9  12       23.57       21.69      4.74 o
   0  10  12       70.05       69.73      4.41 o
   1  10  12       15.55       14.45      2.31 o
   2  10  12       59.50       61.47      2.72 o
   3  10  12       41.39       43.12      2.69 o
   4  10  12       26.30       31.31      2.65 o
   5  10  12       20.10       16.77      3.26 o
   6  10  12        9.88       12.16      3.07 o
   7  10  12       10.28        8.39      4.77 o
   0  11  12        8.04       11.77      3.76 o
   1  11  12       14.46       12.47      2.66 o
   2  11  12       39.34       37.48      3.09 o
   3  11  12        5.70        2.79      2.40 o
   4  11  12       16.81       16.05      2.52 o
   5  11  12        9.05       12.75      3.32 o
   6  11  12        7.61       10.61      3.33 o
   0  12  12       18.17       17.32      4.67 o
   1  12  12       36.00       39.34      3.86 o
   2  12  12        8.62       13.70      4.10 o
   3  12  12        4.81       -1.56      3.10 o
   4  12  12       20.35       23.74      3.40 o
   0  13  12       36.52       27.37      6.80 o
   1  13  12       10.04       11.53      4.56 o
   2  13  12        5.34        8.12      5.68 o
   1   0  13      218.74      236.46      2.40 o
   2   0  13      309.79      312.47      3.23 o
   3   0  13      646.52      640.73      6.07 o
   4   0  13        7.30        7.41      1.06 o
   5   0  13      550.34      555.18      5.48 o
   6   0  13        7.02       11.71      2.09 o
   7   0  13       66.47       50.71      2.65 o
   8   0  13       54.03       60.22      3.05 o
   9   0  13      152.05      143.82      5.15 o
  10   0  13       50.74       60.31      4.16 o
   0   1  13      958.12      976.65      6.26 o
   1   1  13     2921.30     3094.87     11.80 o
   2   1  13      646.85      688.90      3.93 o
   3   1  13      247.34      257.56      2.16 o
   4   1  13      321.28      316.68      2.49 o
   5   1  13      798.97      855.53      5.38 o
   6   1  13       99.33      106.01      2.38 o
   7   1  13       86.29       85.14      2.22 o
   8   1  13       20.60       19.32      1.71 o
   9   1  13        9.43        3.16      1.78 o
  10   1  13        6.51        2.76      2.09 o
   0   2  13     1780.22     1907.27     11.01 o
   1   2  13     1260.63     1284.68      5.77 o
   2   2  13      526.70      557.05      3.38 o
   3   2  13      537.55      554.29      3.27 o
   4   2  13      187.15      176.75      1.85 o
   5   2  13       39.75       41.10      1.29 o
   6   2  13      292.72      288.71      3.71 o
   7   2  13       18.11       15.97      1.63 o
   8   2  13       54.73       57.36      3.11 o
   9   2  13        1.40       -1.78      1.78 o
  10   2  13        2.14        0.81      2.26 o
   0   3  13     1031.55     1019.90      6.74 o
   1   3  13      350.01      346.91      2.33 o
   2   3  13      870.07      949.33      4.84 o
   3   3  13      756.69      860.64      4.78 o
   4   3  13      742.47      770.56      4.87 o
   5   3  13      262.38      248.70      2.62 o
   6   3  13      314.45      316.25      4.21 o
   7   3  13       20.81       19.99      1.78 o
   8   3  13       38.57       42.56      2.30 o
   9   3  13        0.77       -0.42      1.82 o
  10   3  13        7.92        8.53      3.19 o
   0   4  13      420.75      438.04      4.13 o
   1   4  13      164.73      164.92      1.69 o
   2   4  13      405.65      416.01      2.87 o
   3   4  13      208.01      200.52      2.03 o
   4   4  13      339.41      328.14      3.13 o
   5   4  13        0.98       -0.33      0.88 o
   6   4  13       56.98       48.45      2.22 o
   7   4  13       57.84       58.88      2.45 o
   8   4  13       28.22       32.24      2.12 o
   9   4  13        1.18        1.29      2.55 o
  10   4  13        2.89       -0.32      2.62 o
   0   5  13       25.60       45.46      1.78 o
   1   5  13       74.46       87.55      1.41 o
   2   5  13     1014.38     1080.70      5.33 o
   3   5  13       11.77       10.24      0.90 o
   4   5  13       39.43       43.50      1.60 o
   5   5  13      303.09      296.71      3.71 o
   6   5  13      227.30      207.74      4.17 o
   7   5  13      141.38      150.01      4.26 o
   8   5  13       31.23       31.36      3.02 o
   9   5  13       13.56       11.02      3.09 o
  10   5  13        0.65       -1.82      3.84 o
   0   6  13        3.30        2.84      1.36 o
   1   6  13      336.37      384.14      3.01 o
   2   6  13      259.97      283.78      2.62 o
   3   6  13        6.53        6.93      1.03 o
   4   6  13        0.38        0.27      1.18 o
   5   6  13       51.86       49.58      2.38 o
   6   6  13       91.00       87.20      3.06 o
   7   6  13       11.67       17.72      2.97 o
   8   6  13       58.41       58.78      3.80 o
   9   6  13       28.38       28.04      3.70 o
   0   7  13      179.86      208.58      3.47 o
   1   7  13      141.66      153.80      2.17 o
   2   7  13      254.81      279.14      3.10 o
   3   7  13      396.30      392.93      4.10 o
   4   7  13      207.58      183.83      3.06 o
   5   7  13       28.59       24.20      2.33 o
   6   7  13        1.30        0.10      1.80 o
   7   7  13       14.19       12.70      3.13 o
   8   7  13       12.79       12.86      3.47 o
   9   7  13        1.02        4.36      3.80 o
   0   8  13       68.18       65.09      2.99 o
   1   8  13        6.58       -1.13      1.43 o
   2   8  13      281.74      292.68      3.93 o
   3   8  13      168.93      155.02      2.99 o
   4   8  13      425.11      409.61      4.73 o
   5   8  13      282.55      305.54      5.53 o
   6   8  13        4.41        2.38      2.12 o
   7   8  13        4.10       -1.66      3.21 o
   8   8  13        1.21       -2.10      3.62 o
   0   9  13       40.99       40.74      3.61 o
   1   9  13      261.60      250.20      3.90 o
   2   9  13       38.67       21.93      2.14 o
   3   9  13      149.43      134.27      3.50 o
   4   9  13       51.65       55.57      2.59 o
   5   9  13       29.83       25.45      3.13 o
   6   9  13       30.16       35.36      3.06 o
   7   9  13        6.13        3.92      3.02 o
   0  10  13        6.01        3.43      3.05 o
   1  10  13        4.81        2.88      2.11 o
   2  10  13        2.81        1.16      2.07 o
   3  10  13       22.80       23.21      2.48 o
   4  10  13       14.60       14.46      2.25 o
   5  10  13       17.66       22.31      3.41 o
   6  10  13        4.10        5.48      3.37 o
   7  10  13       47.45       63.84      4.25 o
   0  11  13        6.85        3.92      3.58 o
   1  11  13       47.38       46.41      3.20 o
   2  11  13        9.59        6.09      2.62 o
   3  11  13       15.43       14.42      2.59 o
   4  11  13        2.88       -1.07      2.31 o
   5  11  13        4.38        0.92      3.14 o
   6  11  13       17.12       26.33      4.27 o
   0  12  13        0.36       -1.77      4.99 o
   1  12  13        1.69       -0.69      3.78 o
   2  12  13       13.04       10.01      4.20 o
   3  12  13       14.41       13.62      3.84 o
   4  12  13       18.48       20.50      3.33 o
   0  13  13        9.18       18.95      7.45 o
   1  13  13        1.72        1.94      4.19 o
   2  13  13        4.88        1.90      5.31 o
   0   0  14       17.75       15.85      1.18 o
   1   0  14     1147.64     1109.66      7.42 o
   2   0  14     2937.98     3015.52     19.47 o
   3   0  14     1427.00     1414.87     10.33 o
   4   0  14     1815.43     1795.76     13.11 o
   5   0  14       31.54       34.35      1.86 o
   6   0  14      156.68      148.61      3.94 o
   7   0  14        0.68        3.95      2.02 o
   8   0  14        5.47        8.39      2.37 o
   9   0  14      147.49      147.86      4.88 o
  10   0  14        9.03        5.03      3.27 o
   0   1  14      128.02      117.78      1.72 o
   1   1  14      291.20      304.89      3.37 o
   2   1  14     2160.77     2183.36     10.31 o
   3   1  14     2202.08     2338.49     11.25 o
   4   1  14      298.64      292.73      2.42 o
   5   1  14      203.43      189.82      2.40 o
   6   1  14      190.80      197.81      3.28 o
   7   1  14       36.47       35.26      1.95 o
   8   1  14        5.64        1.69      1.76 o
   9   1  14       23.38       25.36      2.66 o
  10   1  14        6.92        3.39      2.40 o
   0   2  14       23.63       22.62      1.04 o
   1   2  14      384.88      339.90      2.28 o
   2   2  14     1121.48     1157.45      5.81 o
   3   2  14     1568.06     1578.58      7.74 o
   4   2  14      109.89      103.01      1.60 o
   5   2  14      499.39      515.69      4.52 o
   6   2  14      192.98      197.29      3.56 o
   7   2  14        3.35        4.96      1.62 o
   8   2  14       12.86        9.53      1.96 o
   9   2  14        2.19       -1.97      1.97 o
  10   2  14       15.73       13.00      2.59 o
   0   3  14      686.93      736.85      5.59 o
   1   3  14      191.61      194.90      1.72 o
   2   3  14      520.80      545.78      3.36 o
   3   3  14      192.30      201.86      2.06 o
   4   3  14      400.17      405.63      3.26 o
   5   3  14       62.19       63.57      1.37 o
   6   3  14      368.36      362.40      4.66 o
   7   3  14      158.84      151.34      3.19 o
   8   3  14      170.80      166.88      3.23 o
   9   3  14       20.89       18.76      2.62 o
  10   3  14        4.66        2.02      2.61 o
   0   4  14       31.37       26.34      1.39 o
   1   4  14      777.88      841.33      4.39 o
   2   4  14      220.63      227.56      2.00 o
   3   4  14      691.77      690.74      4.37 o
   4   4  14      366.06      384.74      3.66 o
   5   4  14      433.77      428.51      3.77 o
   6   4  14      198.59      225.42      3.91 o
   7   4  14      360.46      373.78      5.09 o
   8   4  14       20.98       10.83      2.30 o
   9   4  14       17.33       16.26      2.76 o
  10   4  14        5.33       -0.95      2.63 o
   0   5  14      337.67      325.62      3.84 o
   1   5  14      613.19      632.64      3.76 o
   2   5  14       21.19       20.93      1.04 o
   3   5  14      313.01      319.82      2.77 o
   4   5  14      290.75      300.82      3.22 o
   5   5  14      407.20      394.60      4.56 o
   6   5  14      121.42      125.21      3.51 o
   7   5  14      106.14       91.73      3.83 o
   8   5  14       20.57       15.92      2.76 o
   9   5  14        9.99        8.66      3.12 o
   0   6  14      112.11      107.95      2.52 o
   1   6  14      570.97      563.58      3.83 o
   2   6  14      389.12      392.00      3.28 o
   3   6  14      352.25      351.39      3.29 o
   4   6  14      117.30      113.07      2.23 o
   5   6  14      157.57      151.53      3.89 o
   6   6  14       92.84       84.53      3.11 o
   7   6  14        9.67        9.76      2.77 o
   8   6  14       33.31       45.83      3.60 o
   9   6  14       11.73        9.46      3.31 o
   0   7  14      114.56       99.56      2.85 o
   1   7  14       36.29       36.08      1.50 o
   2   7  14      630.87      647.20      5.83 o
   3   7  14       34.01       34.60      1.74 o
   4   7  14      149.16      157.45      2.70 o
   5   7  14       44.68       43.99      2.67 o
   6   7  14       14.73       14.27      2.09 o
   7   7  14       16.27       18.42      3.24 o
   8   7  14        0.35       -3.08      3.08 o
   9   7  14       18.88       21.87      4.35 o
   0   8  14      695.84      666.21      8.00 o
   1   8  14       43.35       39.69      2.02 o
   2   8  14      291.49      263.62      3.67 o
   3   8  14      121.31      126.63      3.10 o
   4   8  14      946.12      923.23      7.77 o
   5   8  14       64.85       70.98      3.35 o
   6   8  14       48.38       47.25      2.82 o
   7   8  14       17.20       11.98      3.55 o
   8   8  14       11.32        8.61      3.88 o
   0   9  14       14.64       17.81      3.38 o
   1   9  14       51.20       50.31      2.41 o
   2   9  14        3.65        1.99      1.88 o
   3   9  14      139.61      131.77      3.48 o
   4   9  14       16.00       11.35      2.02 o
   5   9  14       60.98       66.60      3.85 o
   6   9  14       26.24       26.33      2.95 o
   7   9  14        3.48        0.91      3.07 o
   0  10  14      163.77      150.07      6.02 o
   1  10  14      196.99      181.43      4.25 o
   2  10  14        1.72       -1.82      2.04 o
   3  10  14       18.81       17.93      2.43 o
   4  10  14       12.50        8.08      2.21 o
   5  10  14       14.64        9.11      3.17 o
   6  10  14       45.10       45.67      3.69 o
   7  10  14       73.36      121.28     12.97 o
   0  11  14       23.02       22.26      4.15 o
   1  11  14       44.99       50.43      3.30 o
   2  11  14        3.16       -0.39      2.55 o
   3  11  14        8.26        8.00      2.47 o
   4  11  14        1.00        2.69      2.58 o
   5  11  14        6.86        2.64      3.24 o
   0  12  14       10.78       21.50      6.48 o
   1  12  14        7.24        4.25      3.90 o
   2  12  14        7.41       12.61      4.73 o
   3  12  14       39.63       42.08      4.97 o
   4  12  14       13.75        8.91      3.58 o
   0  13  14        8.36        9.90      6.27 o
   1  13  14        0.55       -4.00      4.00 o
   1   0  15     2528.08     2667.63     15.78 o
   2   0  15      573.52      584.92      5.30 o
   3   0  15     3830.88     3848.49     25.68 o
   4   0  15     1709.51     1768.03     13.55 o
   5   0  15       44.59       41.65      2.43 o
   6   0  15        3.53        8.99      2.49 o
   7   0  15      184.21      179.59      4.83 o
   8   0  15       47.21       41.10      3.10 o
   9   0  15        4.53        7.76      2.79 o
  10   0  15        8.80        5.10      3.25 o
   0   1  15     2387.44     2580.93     14.47 o
   1   1  15     2455.86     2558.55     10.35 o
   2   1  15      123.09      136.58      2.03 o
   3   1  15      392.62      422.25      2.96 o
   4   1  15      240.46      245.79      2.52 o
   5   1  15      122.85      124.56      2.55 o
   6   1  15      155.58      153.77      3.91 o
   7   1  15       42.48       38.64      2.14 o
   8   1  15        1.22       -1.07      1.69 o
   9   1  15       59.75       64.89      2.90 o
  10   1  15        5.29        8.04      2.57 o
   0   2  15      435.24      443.59      3.83 o
   1   2  15      845.92      840.11      4.25 o
   2   2  15      189.59      187.54      1.82 o
   3   2  15      481.80      499.46      3.39 o
   4   2  15      238.79      238.94      2.54 o
   5   2  15       22.89       26.13      1.10 o
   6   2  15       62.49       55.61      2.30 o
   7   2  15       47.17       49.93      2.30 o
   8   2  15       60.28       65.60      2.56 o
   9   2  15       13.74        9.65      2.41 o
  10   2  15        6.00        9.52      2.81 o
   0   3  15        1.37       -0.89      0.89 o
   1   3  15      138.40      154.60      1.61 o
   2   3  15       96.09      100.97      1.41 o
   3   3  15      584.58      580.64      3.97 o
   4   3  15      173.58      174.47      2.28 o
   5   3  15       25.82       24.39      1.04 o
   6   3  15      141.46      143.54      3.02 o
   7   3  15      158.01      171.45      3.36 o
   8   3  15       24.51       32.48      2.04 o
   9   3  15       32.55       31.92      2.93 o
  10   3  15        4.41        4.65      2.82 o
   0   4  15     1560.65     1689.64     11.43 o
   1   4  15      787.40      838.76      4.40 o
   2   4  15      347.42      301.27      2.37 o
   3   4  15      188.38      198.57      2.05 o
   4   4  15      397.86      391.94      3.71 o
   5   4  15       33.79       35.41      1.63 o
   6   4  15      408.77      426.05      5.45 o
   7   4  15       19.47       12.87      2.22 o
   8   4  15       18.45       15.71      2.44 o
   9   4  15       12.12       12.50      2.75 o
  10   4  15        0.18       -2.28      2.89 o
   0   5  15       59.63       64.44      1.98 o
   1   5  15       60.37       63.43      1.35 o
   2   5  15      566.84      566.16      3.67 o
   3   5  15      283.68      257.72      2.48 o
   4   5  15      258.38      249.51      2.69 o
   5   5  15      111.06      107.05      2.67 o
   6   5  15      116.86      109.55      3.21 o
   7   5  15       50.27       54.31      3.37 o
   8   5  15       65.15       70.00      3.72 o
   9   5  15       22.01       18.43      3.37 o
   0   6  15        2.63        0.04      1.26 o
   1   6  15      313.27      332.04      2.98 o
   2   6  15      337.17      343.52      3.13 o
   3   6  15      139.13      151.05      2.42 o
   4   6  15       28.10       27.91      1.59 o
   5   6  15      145.58      130.95      3.38 o
   6   6  15       28.53       22.40      2.52 o
   7   6  15       22.82       21.47      2.96 o
   8   6  15       12.32       16.79      3.12 o
   9   6  15       23.60       26.58      4.10 o
   0   7  15      243.55      210.89      3.91 o
   1   7  15      160.04      146.82      2.40 o
   2   7  15      192.69      186.48      2.84 o
   3   7  15       60.02       61.92      2.02 o
   4   7  15      259.61      238.96      3.49 o
   5   7  15      127.97      106.74      3.49 o
   6   7  15        5.29        3.23      2.25 o
   7   7  15       17.67       16.37      3.27 o
   8   7  15        7.57        8.40      3.33 o
   0   8  15        5.36        6.45      2.31 o
   1   8  15       32.74       36.88      2.02 o
   2   8  15      313.83      329.06      4.04 o
   3   8  15      101.14       96.07      2.92 o
   4   8  15       71.75       74.92      2.67 o
   5   8  15       94.36      100.81      4.52 o
   6   8  15        6.81        7.35      2.32 o
   7   8  15       19.19       29.63      4.29 o
   8   8  15        5.96       12.99      4.13 o
   0   9  15      126.65      110.65      6.31 o
   1   9  15      139.40      140.47      3.20 o
   2   9  15       25.44       17.51      2.12 o
   3   9  15       21.44       17.34      2.31 o
   4   9  15        0.58       -1.20      1.81 o
   5   9  15       58.00       55.92      3.78 o
   6   9  15       24.58       29.22      3.08 o
   7   9  15       29.70       26.95      3.06 o
   0  10  15        5.49        3.38      3.37 o
   1  10  15       66.34       65.92      3.22 o
   2  10  15       28.49       26.63      2.48 o
   3  10  15       30.65       27.95      2.62 o
   4  10  15       34.06       32.15      2.58 o
   5  10  15        6.58        6.86      3.21 o
   6  10  15       61.95       63.48      4.02 o
   0  11  15       34.65       22.04      4.83 o
   1  11  15       58.29       60.94      3.54 o
   2  11  15       10.70       12.36      3.06 o
   3  11  15       19.27       15.99      2.72 o
   4  11  15       14.44       14.53      3.07 o
   5  11  15        1.44        1.04      3.32 o
   0  12  15       10.70        6.86      5.46 o
   1  12  15        3.99        4.70      3.90 o
   2  12  15       12.27       24.51     12.68 o
   3  12  15       18.81       24.49      5.09 o
   4  12  15        5.12       -0.10      3.66 o
   0  13  15        0.07       -5.56      5.56 o
   0   0  16      408.09      428.71      5.38 o
   1   0  16     1660.23     1715.34     10.63 o
   2   0  16      665.34      699.76      5.55 o
   3   0  16       22.41       22.75      1.43 o
   4   0  16       68.22       76.95      2.08 o
   5   0  16      960.93      949.69     10.83 o
   6   0  16      460.77      441.96      8.71 o
   7   0  16      151.91      153.32      5.38 o
   8   0  16        0.46       -0.01      2.58 o
   9   0  16        3.76        2.65      3.71 o
  10   0  16        1.65       -2.76      4.17 o
   0   1  16       82.36      110.78      3.41 o
   1   1  16     1320.88     1382.78      6.19 o
   2   1  16      889.77      857.54      4.73 o
   3   1  16      767.49      773.60      4.72 o
   4   1  16       91.64       90.57      1.69 o
   5   1  16      214.54      232.26      2.57 o
   6   1  16      304.22      283.06      4.59 o
   7   1  16       13.06       11.66      1.88 o
   8   1  16        0.51       -1.84      1.84 o
   9   1  16       28.03       22.90      2.61 o
  10   1  16        2.10       -1.30      2.80 o
   0   2  16      999.40     1041.68      7.77 o
   1   2  16      590.72      657.00      3.62 o
   2   2  16      454.46      446.48      2.97 o
   3   2  16      732.96      702.44      4.46 o
   4   2  16      587.34      606.57      4.75 o
   5   2  16      378.84      386.59      3.22 o
   6   2  16      129.31      119.22      2.95 o
   7   2  16       61.72       55.69      2.47 o
   8   2  16       29.20       32.71      2.38 o
   9   2  16       13.41       11.51      2.63 o
  10   2  16        4.96        4.48      2.85 o
   0   3  16      585.91      609.02      6.39 o
   1   3  16      968.92      993.87      4.95 o
   2   3  16      896.66      993.00      4.98 o
   3   3  16      862.64      870.40      5.31 o
   4   3  16       98.07       85.17      1.77 o
   5   3  16      153.43      170.03      2.17 o
   6   3  16       95.28       85.60      2.56 o
   7   3  16      173.16      156.25      3.66 o
   8   3  16       69.21       64.63      2.91 o
   9   3  16       12.31       14.58      2.85 o
  10   3  16        2.13       -0.38      2.79 o
   0   4  16       47.93       55.66      1.91 o
   1   4  16      468.44      503.92      3.23 o
   2   4  16      685.12      732.99      4.09 o
   3   4  16     1697.67     1627.31      8.11 o
   4   4  16      102.60       96.60      1.96 o
   5   4  16      265.21      264.76      3.47 o
   6   4  16      241.83      229.16      3.99 o
   7   4  16       43.18       47.59      3.64 o
   8   4  16      121.81      121.91      3.82 o
   9   4  16        5.03        6.18      2.78 o
  10   4  16        2.11        2.43      6.02 o
   0   5  16        0.72       -1.14      1.14 o
   1   5  16      305.39      326.73      2.73 o
   2   5  16      233.37      230.01      2.30 o
   3   5  16      155.03      158.45      2.04 o
   4   5  16      374.13      355.27      3.35 o
   5   5  16      192.08      186.83      3.53 o
   6   5  16      158.42      146.87      3.58 o
   7   5  16       56.23       49.27      3.35 o
   8   5  16       29.67       26.07      3.17 o
   9   5  16       11.37        6.90      2.98 o
   0   6  16      133.62      137.26      2.83 o
   1   6  16      167.91      161.64      2.21 o
   2   6  16      288.08      305.23      3.14 o
   3   6  16       36.48       28.75      1.54 o
   4   6  16      218.44      196.32      2.90 o
   5   6  16       29.10       25.81      2.35 o
   6   6  16      101.74       97.06      2.84 o
   7   6  16        2.78       -1.67      2.71 o
   8   6  16        9.72        9.47      3.04 o
   9   6  16        9.18       13.99      3.79 o
   0   7  16      260.31      282.34      4.53 o
   1   7  16      132.86      128.11      2.51 o
   2   7  16      212.58      194.99      2.98 o
   3   7  16       37.28       26.59      1.79 o
   4   7  16      163.42      151.76      2.84 o
   5   7  16        1.50        3.61      2.22 o
   6   7  16       26.86       27.56      2.29 o
   7   7  16        1.20        1.09      2.97 o
   8   7  16        0.08       -3.20      3.20 o
   0   8  16      554.36      546.41      7.28 o
   1   8  16      382.12      346.89      4.40 o
   2   8  16       31.60       31.85      2.01 o
   3   8  16       98.49      101.47      3.01 o
   4   8  16       89.45       85.38      2.73 o
   5   8  16      321.52      322.75      6.34 o
   6   8  16       23.70       25.59      2.71 o
   7   8  16       28.57       32.92      4.46 o
   8   8  16       12.47       14.49      4.21 o
   0   9  16        6.92        5.33      3.07 o
   1   9  16      143.04      132.89      3.30 o
   2   9  16        8.51        9.66      2.05 o
   3   9  16       17.37       18.00      2.35 o
   4   9  16        9.80        6.81      2.00 o
   5   9  16       31.28       26.40      3.32 o
   6   9  16       18.25       19.89      3.01 o
   7   9  16        1.17        0.16      2.67 o
   0  10  16       33.82       25.32      4.10 o
   1  10  16      107.09      113.55      3.83 o
   2  10  16       54.99       56.14      2.88 o
   3  10  16        6.16        1.68      2.24 o
   4  10  16       29.49       31.94      2.62 o
   5  10  16       23.74       25.82      3.56 o
   6  10  16       81.08       76.94      4.24 o
   0  11  16        5.38       -3.38      3.38 o
   1  11  16       40.46       36.43      3.61 o
   2  11  16        9.30        9.64      3.14 o
   3  11  16        3.44        1.76      2.53 o
   4  11  16        4.95        0.10      2.87 o
   5  11  16        2.11       -2.37      3.24 o
   0  12  16        1.43       -5.02      5.02 o
   1  12  16        8.96        2.68      3.81 o
   2  12  16       22.71       27.08      9.06 o
   3  12  16       27.01       39.01      6.42 o
   1   0  17     1240.43     1457.65      9.40 o
   2   0  17      594.86      582.19      4.99 o
   3   0  17        9.70       11.68      1.16 o
   4   0  17        6.66        3.42      1.55 o
   5   0  17      567.19      537.45      5.97 o
   6   0  17       96.39       94.12      4.44 o
   7   0  17        7.34        7.69      2.84 o
   8   0  17       85.61       88.82      4.39 o
   9   0  17       32.21       27.29      4.91 o
  10   0  17       16.34       18.68      5.14 o
   0   1  17     1892.14     1907.27     13.90 o
   1   1  17      466.38      449.00      2.96 o
   2   1  17     1806.75     1885.69      8.75 o
   3   1  17       77.22       83.23      1.54 o
   4   1  17      597.51      609.86      5.22 o
   5   1  17       32.24       37.10      1.24 o
   6   1  17      141.96      142.30      3.70 o
   7   1  17       78.80       84.64      2.87 o
   8   1  17       69.92       78.10      2.98 o
   9   1  17       17.52       16.95      2.76 o
  10   1  17       12.52       14.48      3.14 o
   0   2  17      269.63      271.82      3.35 o
   1   2  17     1662.64     1776.07      7.84 o
   2   2  17      333.09      365.68      2.65 o
   3   2  17      156.36      156.36      1.95 o
   4   2  17      362.20      359.44      3.77 o
   5   2  17      105.19       98.15      1.75 o
   6   2  17      243.37      261.50      4.23 o
   7   2  17      304.70      312.88      4.91 o
   8   2  17      189.38      206.47      4.56 o
   9   2  17        0.13        0.26      3.03 o
  10   2  17        6.95        8.55      2.96 o
   0   3  17       30.09       25.08      1.47 o
   1   3  17      127.20      138.50      1.67 o
   2   3  17      304.33      284.94      2.29 o
   3   3  17     1072.41     1163.48      6.99 o
   4   3  17      251.34      237.49      3.34 o
   5   3  17      837.39      832.11      6.32 o
   6   3  17        4.04        3.37      1.76 o
   7   3  17       39.40       42.53      2.56 o
   8   3  17        4.00        0.32      2.34 o
   9   3  17       12.66       12.79      2.97 o
  10   3  17        0.64       -3.72      3.72 o
   0   4  17       14.93        8.76      1.30 o
   1   4  17      562.61      541.14      3.45 o
   2   4  17      235.00      229.59      2.19 o
   3   4  17        9.50        8.67      0.94 o
   4   4  17       83.13       96.20      1.70 o
   5   4  17      124.91      114.51      2.60 o
   6   4  17      178.95      193.35      4.12 o
   7   4  17       81.73       82.39      3.35 o
   8   4  17       16.40       18.48      2.59 o
   9   4  17        1.45       -0.68      2.92 o
   0   5  17        8.23        6.92      1.38 o
   1   5  17      587.79      580.50      3.92 o
   2   5  17      420.83      436.13      3.50 o
   3   5  17      186.13      174.89      2.29 o
   4   5  17       12.22       18.79      1.35 o
   5   5  17       63.65       62.61      2.52 o
   6   5  17      208.85      200.11      4.24 o
   7   5  17        0.78        1.95      2.45 o
   8   5  17        4.27        2.71      2.60 o
   9   5  17        0.20       -3.85      3.85 o
   0   6  17        2.85        0.47      1.34 o
   1   6  17      130.57      145.51      2.17 o
   2   6  17      121.65      115.97      2.26 o
   3   6  17      111.17      108.95      2.61 o
   4   6  17      251.16      258.81      3.42 o
   5   6  17       18.36       16.74      2.29 o
   6   6  17       95.22       94.36      2.92 o
   7   6  17       10.64        8.61      2.97 o
   8   6  17       12.39       10.97      3.21 o
   9   6  17        1.96       -0.52      3.33 o
   0   7  17       40.89       29.79      2.40 o
   1   7  17       62.79       64.10      2.19 o
   2   7  17      294.75      310.74      3.69 o
   3   7  17       18.11       18.33      1.81 o
   4   7  17      194.54      182.88      3.14 o
   5   7  17      190.86      183.71      4.63 o
   6   7  17        7.73        8.90      2.08 o
   7   7  17       19.01        9.93      3.32 o
   8   7  17        2.45       -1.29      3.59 o
   0   8  17      304.01      322.09      6.08 o
   1   8  17      360.51      349.18      4.56 o
   2   8  17       68.67       60.99      2.32 o
   3   8  17      182.07      179.71      3.75 o
   4   8  17      297.49      284.66      4.33 o
   5   8  17       16.31       22.18      2.98 o
   6   8  17       75.39       79.09      3.57 o
   7   8  17        9.94       19.10      4.28 o
   8   8  17        4.34        5.41      4.24 o
   0   9  17      180.64      182.93      5.85 o
   1   9  17      113.76       99.03      3.05 o
   2   9  17      245.38      235.84      4.09 o
   3   9  17       21.78       20.01      2.35 o
   4   9  17       19.73       14.66      2.15 o
   5   9  17        1.74       -0.72      2.72 o
   6   9  17        0.08       -1.63      2.68 o
   7   9  17        9.91       11.13      4.00 o
   0  10  17       56.26       55.62      5.76 o
   1  10  17       23.90       20.39      2.66 o
   2  10  17       39.77       45.04      2.79 o
   3  10  17       20.22       21.25      2.61 o
   4  10  17        6.90        5.88      2.31 o
   5  10  17        2.01       -1.24      3.06 o
   6  10  17        2.47       10.10      3.17 o
   0  11  17       32.96       38.39      4.49 o
   1  11  17        0.06       -1.71      2.58 o
   2  11  17        6.09       15.42      3.32 o
   3  11  17       36.92       32.89      3.21 o
   4  11  17        1.06        2.29      2.81 o
   5  11  17        5.77        6.09      3.42 o
   0  12  17        0.94       -4.93      4.93 o
   1  12  17       11.96       12.18      4.61 o
   2  12  17        4.30        4.69      5.35 o
   3  12  17        2.16        4.90      5.54 o
   0   0  18      433.08      378.43      5.27 o
   1   0  18      245.58      234.31      2.85 o
   2   0  18      296.67      311.91      3.43 o
   3   0  18      786.35      804.84      7.42 o
   4   0  18       26.12       23.40      2.02 o
   5   0  18       39.81       38.34      1.89 o
   6   0  18      121.77      125.63      5.05 o
   7   0  18        2.70       -0.66      2.82 o
   8   0  18        0.10       -0.16      3.14 o
   9   0  18       94.05       82.11      6.35 o
  10   0  18       16.12       20.18      5.29 o
   0   1  18      739.66      789.63      6.57 o
   1   1  18      631.28      676.13      3.78 o
   2   1  18      177.33      202.09      2.26 o
   3   1  18      110.47      101.75      1.71 o
   4   1  18      633.24      579.63      4.91 o
   5   1  18       56.00       63.96      1.57 o
   6   1  18      173.67      168.12      4.13 o
   7   1  18       90.61      104.70      3.53 o
   8   1  18        1.36       -0.49      2.29 o
   9   1  18       22.14       28.48      3.91 o
  10   1  18       16.11       16.63      3.53 o
   0   2  18     1244.60     1276.40      9.09 o
   1   2  18      189.64      203.47      2.14 o
   2   2  18      126.53      122.05      1.57 o
   3   2  18      118.19      124.61      1.77 o
   4   2  18      265.28      243.55      3.55 o
   5   2  18      451.22      441.12      4.49 o
   6   2  18      180.37      162.66      3.55 o
   7   2  18       15.04       14.93      2.26 o
   8   2  18       45.02       44.46      3.20 o
   9   2  18       46.13       42.55      3.35 o
  10   2  18       27.34       22.75      3.30 o
   0   3  18      208.09      208.95      3.11 o
   1   3  18      854.11      957.75      5.06 o
   2   3  18      439.72      467.69      3.08 o
   3   3  18      378.87      388.01      3.18 o
   4   3  18       33.18       28.60      1.50 o
   5   3  18       77.26       79.72      2.21 o
   6   3  18      247.59      241.50      4.25 o
   7   3  18       86.03       86.83      3.53 o
   8   3  18       47.51       42.73      3.14 o
   9   3  18        1.86       -0.03      2.79 o
   0   4  18      131.65      116.93      2.50 o
   1   4  18       86.19       85.86      1.50 o
   2   4  18       33.41       28.95      1.12 o
   3   4  18      288.23      279.32      2.61 o
   4   4  18       16.42       18.12      1.15 o
   5   4  18       34.59       33.15      1.91 o
   6   4  18      221.99      208.78      4.26 o
   7   4  18       75.67       72.88      3.40 o
   8   4  18        4.57        5.72      2.72 o
   9   4  18        4.01        6.83      3.17 o
   0   5  18       10.81        7.31      1.31 o
   1   5  18      177.24      167.88      2.16 o
   2   5  18      384.32      354.75      3.18 o
   3   5  18      251.74      243.86      2.89 o
   4   5  18      562.39      562.62      5.17 o
   5   5  18       99.76       98.72      3.00 o
   6   5  18      129.21      125.30      2.91 o
   7   5  18       13.53        9.23      2.61 o
   8   5  18       23.90       23.75      3.12 o
   9   5  18       18.67       22.77      4.00 o
   0   6  18       57.68       53.02      2.32 o
   1   6  18      209.79      215.31      2.76 o
   2   6  18      194.70      186.83      2.81 o
   3   6  18      169.08      166.68      2.79 o
   4   6  18       26.58       25.09      1.74 o
   5   6  18      138.31      143.41      4.10 o
   6   6  18        3.83        2.54      1.94 o
   7   6  18        8.48        8.06      2.99 o
   8   6  18        1.18        0.90      2.89 o
   9   6  18       15.08       20.17      3.93 o
   0   7  18      316.29      292.89      4.98 o
   1   7  18      415.51      441.40      4.70 o
   2   7  18      193.83      174.12      3.02 o
   3   7  18      392.80      365.36      4.74 o
   4   7  18       96.58       82.73      2.46 o
   5   7  18       85.34       86.40      4.34 o
   6   7  18       34.19       30.62      2.54 o
   7   7  18       31.28       31.34      3.85 o
   8   7  18       13.52       13.96      4.49 o
   0   8  18      170.16      187.39      5.64 o
   1   8  18      139.36      131.23      3.03 o
   2   8  18      556.99      549.59      5.84 o
   3   8  18      251.59      254.27      4.35 o
   4   8  18       16.31       14.59      1.92 o
   5   8  18      185.58      185.68      5.12 o
   6   8  18       33.41       26.89      2.90 o
   7   8  18        8.31       11.36      4.30 o
   0   9  18        0.50        3.51      3.73 o
   1   9  18      173.35      159.10      4.01 o
   2   9  18        7.09        6.79      2.12 o
   3   9  18       62.00       69.49      3.01 o
   4   9  18       20.28       19.27      2.25 o
   5   9  18       13.53       13.04      3.09 o
   6   9  18        0.32       -2.65      2.65 o
   7   9  18        1.92        3.88      3.23 o
   0  10  18        3.13       -2.73      3.36 o
   1  10  18       80.71       69.01      3.47 o
   2  10  18       35.74       42.72      3.03 o
   3  10  18        7.68        4.72      2.43 o
   4  10  18       37.49       43.87      2.89 o
   5  10  18        0.86       -0.61      3.05 o
   6  10  18        7.84        1.35      3.08 o
   0  11  18       19.65       15.80      4.08 o
   1  11  18       24.79       22.99      3.17 o
   2  11  18       33.30       45.93      4.53 o
   3  11  18       12.18       11.65      3.18 o
   4  11  18        2.03        3.72      2.90 o
   5  11  18        2.72        2.36      4.48 o
   0  12  18       24.45       33.53     10.74 o
   1  12  18        2.32        2.20      3.89 o
   2  12  18       15.93       21.74      6.18 o
   3  12  18        2.31        3.11      5.42 o
   1   0  19      418.16      477.63      4.39 o
   2   0  19     2294.32     2510.10     15.48 o
   3   0  19     1500.82     1624.62     12.54 o
   4   0  19      369.14      322.05      5.25 o
   5   0  19      191.97      183.37      4.20 o
   6   0  19       89.93       96.29      4.80 o
   7   0  19        4.66       -1.42      3.17 o
   8   0  19       36.15       34.16      4.42 o
   9   0  19      121.61      118.93      7.42 o
  10   0  19       13.79       19.93      6.42 o
   0   1  19     2601.71     2735.71     17.08 o
   1   1  19      102.29      122.50      1.66 o
   2   1  19      101.33      101.28      1.46 o
   3   1  19        1.24        0.71      0.79 o
   4   1  19      188.57      182.69      2.71 o
   5   1  19      192.40      192.53      3.05 o
   6   1  19       38.19       45.10      3.12 o
   7   1  19       45.93       42.84      3.08 o
   8   1  19       35.08       30.74      3.26 o
   9   1  19        7.85        6.51      3.18 o
  10   1  19        0.48        3.96      3.31 o
   0   2  19        0.75       -0.27      1.10 o
   1   2  19     1760.74     1818.13      8.18 o
   2   2  19       99.96      120.51      1.59 o
   3   2  19        9.47        7.14      0.90 o
   4   2  19       15.30       13.24      1.32 o
   5   2  19       18.53       17.97      1.77 o
   6   2  19        8.44        7.00      2.02 o
   7   2  19      264.07      253.63      5.23 o
   8   2  19       15.51       13.68      2.67 o
   9   2  19        1.91       -2.95      3.03 o
  10   2  19       11.85       14.15      5.77 o
   0   3  19       15.09       12.59      1.35 o
   1   3  19      297.62      260.66      2.33 o
   2   3  19      135.22      147.09      1.83 o
   3   3  19      284.91      286.11      2.65 o
   4   3  19        5.57        4.79      1.11 o
   5   3  19      259.06      253.26      3.80 o
   6   3  19      370.27      352.98      6.00 o
   7   3  19      166.71      168.96      4.58 o
   8   3  19       17.73       20.93      2.84 o
   9   3  19        3.43        3.87      2.87 o
   0   4  19       34.12       32.95      1.74 o
   1   4  19     1082.13     1090.73      5.95 o
   2   4  19      296.02      303.29      2.91 o
   3   4  19      172.33      156.03      2.09 o
   4   4  19      560.90      552.72      4.77 o
   5   4  19      101.02       97.29      2.98 o
   6   4  19       60.00       53.56      2.66 o
   7   4  19       26.57       20.41      2.95 o
   8   4  19        3.85        3.28      2.74 o
   9   4  19       13.13       11.60      4.03 o
   0   5  19        0.31       -0.28      1.23 o
   1   5  19       10.05        9.01      1.09 o
   2   5  19      355.45      342.80      3.35 o
   3   5  19      201.91      193.78      2.76 o
   4   5  19       54.56       53.51      1.81 o
   5   5  19      249.62      264.26      4.83 o
   6   5  19       11.13       14.31      1.92 o
   7   5  19       46.45       38.17      3.24 o
   8   5  19        3.84        6.00      2.79 o
   9   5  19        3.78        9.18      3.73 o
   0   6  19        4.28        7.72      1.86 o
   1   6  19       23.83       27.05      1.57 o
   2   6  19      193.48      198.58      2.94 o
   3   6  19       68.42       72.18      2.24 o
   4   6  19       26.70       26.99      1.80 o
   5   6  19      341.48      346.58      6.33 o
   6   6  19       37.47       39.54      2.40 o
   7   6  19        0.61       -0.13      2.77 o
   8   6  19       17.50       20.23      3.41 o
   0   7  19      215.75      203.54      4.49 o
   1   7  19      249.19      253.27      3.73 o
   2   7  19       52.23       52.99      2.15 o
   3   7  19      276.95      279.01      4.30 o
   4   7  19      132.21      106.75      2.88 o
   5   7  19       90.96       93.32      3.90 o
   6   7  19        0.27       -2.08      2.16 o
   7   7  19       24.54       22.20      4.13 o
   8   7  19        4.23        4.39      3.77 o
   0   8  19       48.18       48.74      3.80 o
   1   8  19      103.79       98.04      2.83 o
   2   8  19       34.96       44.22      2.40 o
   3   8  19       32.60       30.07      2.36 o
   4   8  19       29.16       29.30      2.15 o
   5   8  19       54.64       49.76      3.49 o
   6   8  19        1.42        3.83      2.54 o
   7   8  19       21.75       32.63      5.74 o
   0   9  19        4.39        5.83      3.16 o
   1   9  19      116.32      109.63      3.66 o
   2   9  19       51.82       51.30      2.74 o
   3   9  19       25.56       24.31      2.51 o
   4   9  19       22.41       23.16      2.36 o
   5   9  19       66.69       66.14      4.16 o
   6   9  19        5.01        4.71      2.86 o
   7   9  19       25.27       28.82      6.05 o
   0  10  19       94.41       80.12      5.12 o
   1  10  19        1.92        0.02      2.41 o
   2  10  19       40.45       42.40      3.20 o
   3  10  19       98.91      108.39      3.71 o
   4  10  19        5.17        9.27      2.66 o
   5  10  19        1.44        0.98      3.10 o
   6  10  19       49.98       69.26      5.11 o
   0  11  19        1.33        5.57      5.27 o
   1  11  19       11.56       10.36      3.32 o
   2  11  19       21.24       19.25      4.34 o
   3  11  19       97.85      114.67      4.95 o
   4  11  19        5.56        6.56      3.01 o
   0  12  19       13.23       -4.73      5.35 o
   1  12  19        0.89       -2.91      4.29 o
   2  12  19       36.66       41.24      6.89 o
   0   0  20        5.95        2.92      1.62 o
   1   0  20      331.70      368.48      3.76 o
   2   0  20       78.08       89.39      3.07 o
   3   0  20     1182.11     1194.15      9.95 o
   4   0  20      925.44      893.16     10.12 o
   5   0  20       47.20       46.09      3.21 o
   6   0  20       58.56       61.61      6.27 o
   7   0  20       18.89       16.53      4.40 o
   8   0  20       46.30       57.11      5.52 o
   9   0  20        5.51        2.29      7.02 o
  10   0  20        9.24       -4.27     12.35 o
   0   1  20      301.39      346.48      4.45 o
   1   1  20      281.70      290.51      2.38 o
   2   1  20      159.50      164.17      1.83 o
   3   1  20      160.76      162.31      2.02 o
   4   1  20      156.05      156.06      2.60 o
   5   1  20      976.84      973.79      9.03 o
   6   1  20      154.24      157.87      4.23 o
   7   1  20       35.48       36.68      3.46 o
   8   1  20       52.43       55.73      4.24 o
   9   1  20       61.88       78.82      4.73 o
   0   2  20        1.20        0.44      1.05 o
   1   2  20      218.00      210.46      2.44 o
   2   2  20       72.56       77.45      1.41 o
   3   2  20      112.20      109.43      1.70 o
   4   2  20      162.75      159.83      2.54 o
   5   2  20      878.76      885.40      8.56 o
   6   2  20      125.43      129.71      4.44 o
   7   2  20      168.96      177.71      6.07 o
   8   2  20       32.86       35.33      3.27 o
   9   2  20        0.41        2.08      3.09 o
   0   3  20     1365.38     1428.81     10.50 o
   1   3  20       99.77       94.93      1.60 o
   2   3  20      169.20      175.88      2.05 o
   3   3  20       22.44       23.20      1.14 o
   4   3  20      770.37      794.82      5.55 o
   5   3  20      155.80      144.19      3.49 o
   6   3  20       40.16       37.00      2.33 o
   7   3  20       13.56        8.76      2.56 o
   8   3  20        5.49        1.23      2.61 o
   9   3  20        4.08        2.04      3.07 o
   0   4  20       77.16       69.33      2.35 o
   1   4  20      149.25      139.04      1.95 o
   2   4  20      537.03      521.17      3.90 o
   3   4  20      947.88      924.97      6.44 o
   4   4  20      593.30      609.10      5.68 o
   5   4  20      113.98       98.74      3.10 o
   6   4  20       51.05       48.29      2.22 o
   7   4  20       71.11       74.29      3.87 o
   8   4  20        1.89        1.68      2.82 o
   9   4  20       34.19       38.17      4.23 o
   0   5  20        8.05        4.67      1.38 o
   1   5  20      534.94      585.46      4.38 o
   2   5  20      523.81      531.77      4.78 o
   3   5  20      211.43      209.82      3.10 o
   4   5  20       14.61       21.89      1.62 o
   5   5  20       89.55       81.95      3.01 o
   6   5  20       90.42       87.17      2.83 o
   7   5  20       12.95       13.85      3.10 o
   8   5  20       18.68       15.59      3.31 o
   9   5  20        7.58        0.68      3.73 o
   0   6  20      242.47      237.44      4.51 o
   1   6  20      315.13      321.35      3.92 o
   2   6  20      275.64      273.44      3.55 o
   3   6  20      391.10      366.12      4.28 o
   4   6  20      533.22      490.99      5.06 o
   5   6  20      205.54      215.18      4.72 o
   6   6  20       33.22       33.36      2.38 o
   7   6  20       15.73        8.11      3.06 o
   8   6  20        3.35        0.56      3.10 o
   0   7  20       36.28       28.90      2.89 o
   1   7  20      333.55      328.90      4.34 o
   2   7  20       18.97       17.37      1.89 o
   3   7  20      144.79      145.11      3.42 o
   4   7  20       21.08       22.71      2.03 o
   5   7  20       39.74       35.26      3.00 o
   6   7  20       10.56        4.38      2.29 o
   7   7  20       35.62       41.29      4.24 o
   8   7  20       12.85       14.98      4.07 o
   0   8  20      154.92      159.28      5.76 o
   1   8  20      141.14      146.92      3.23 o
   2   8  20       90.36       87.97      2.84 o
   3   8  20      115.65      113.76      3.33 o
   4   8  20       59.47       66.47      2.51 o
   5   8  20        1.92        0.40      2.69 o
   6   8  20       19.24       15.30      2.84 o
   7   8  20       15.99        9.10      2.73 o
   0   9  20      551.10      544.83     10.25 o
   1   9  20        3.56        5.26      2.36 o
   2   9  20       26.57       28.08      2.52 o
   3   9  20       63.68       72.38      3.12 o
   4   9  20       12.86        9.87      2.30 o
   5   9  20        6.60        4.19      3.04 o
   6   9  20       14.63       14.13      3.08 o
   0  10  20        4.00        1.18      3.54 o
   1  10  20       43.04       39.05      3.20 o
   2  10  20       41.96       45.04      3.85 o
   3  10  20       15.34       21.52      2.84 o
   4  10  20        1.61        3.34      2.60 o
   5  10  20       33.27       31.20      3.82 o
   0  11  20        4.62        1.83      5.12 o
   1  11  20       46.10       52.02      5.06 o
   2  11  20       14.77       21.46      4.74 o
   3  11  20       27.86       32.11      4.77 o
   4  11  20        4.57        1.23      3.18 o
   0  12  20       10.14        6.58      6.25 o
   1  12  20        1.80        4.32      4.15 o
   2  12  20        7.47       -7.67      7.67 o
   1   0  21       97.49       89.32      1.99 o
   2   0  21       99.99       97.56      2.26 o
   3   0  21       23.76       28.07      1.63 o
   4   0  21      417.96      463.67      6.10 o
   5   0  21     1075.14     1025.04     13.92 o
   6   0  21       12.37        9.04      4.25 o
   7   0  21       42.64       44.63      6.93 o
   8   0  21       87.34       91.00      6.54 o
   9   0  21       71.09       78.62      6.91 o
   0   1  21      357.24      368.98      4.30 o
   1   1  21      498.38      523.75      3.41 o
   2   1  21       27.12       33.63      1.11 o
   3   1  21      222.71      235.45      2.47 o
   4   1  21       11.55       10.84      1.26 o
   5   1  21       76.37       70.15      2.75 o
   6   1  21      285.55      303.54      7.39 o
   7   1  21       36.12       31.48      3.52 o
   8   1  21       17.80       22.06      3.31 o
   9   1  21        9.04        6.50      3.33 o
   0   2  21      199.58      203.39      3.08 o
   1   2  21      166.75      160.49      1.93 o
   2   2  21      246.31      264.45      2.46 o
   3   2  21      363.66      388.89      3.24 o
   4   2  21      349.52      315.39      3.18 o
   5   2  21      293.23      296.79      4.70 o
   6   2  21       10.29       14.49      2.52 o
   7   2  21       64.81       73.50      3.87 o
   8   2  21       22.69       22.99      3.20 o
   9   2  21        3.01        2.19      3.50 o
   0   3  21        0.00        2.71      1.22 o
   1   3  21      147.56      125.94      1.82 o
   2   3  21       17.92       22.73      1.18 o
   3   3  21       44.62       44.63      1.48 o
   4   3  21       60.14       61.12      1.78 o
   5   3  21      102.25      106.28      3.17 o
   6   3  21      166.16      162.33      3.27 o
   7   3  21       69.98       74.34      3.95 o
   8   3  21        4.41        3.57      2.92 o
   9   3  21       14.10       17.14      3.85 o
   0   4  21      213.51      214.17      3.47 o
   1   4  21       17.41       17.02      1.14 o
   2   4  21      264.55      274.06      3.11 o
   3   4  21      393.71      375.89      4.28 o
   4   4  21      309.44      332.68      3.90 o
   5   4  21       41.64       38.41      2.58 o
   6   4  21       28.58       28.74      2.18 o
   7   4  21        8.94        9.78      2.89 o
   8   4  21       30.51       37.82      3.57 o
   9   4  21        5.64        3.01      3.65 o
   0   5  21      305.82      293.97      4.36 o
   1   5  21      173.35      172.69      2.56 o
   2   5  21       26.80       20.59      1.60 o
   3   5  21       94.82       92.52      2.37 o
   4   5  21      163.40      146.68      2.89 o
   5   5  21       64.61       62.17      3.11 o
   6   5  21       81.04       75.71      2.87 o
   7   5  21        3.55       -1.00      2.81 o
   8   5  21        3.13        4.77      3.28 o
   0   6  21      963.81      917.21      9.78 o
   1   6  21      100.41       85.94      2.42 o
   2   6  21      458.38      451.91      4.75 o
   3   6  21        9.30       13.29      1.95 o
   4   6  21       53.96       62.97      2.34 o
   5   6  21       77.11       72.40      3.26 o
   6   6  21       23.98       26.49      2.69 o
   7   6  21       18.49       20.69      3.45 o
   8   6  21       62.68       65.92      4.77 o
   0   7  21       19.94       14.57      2.88 o
   1   7  21       55.53       57.02      2.42 o
   2   7  21      330.05      327.47      4.46 o
   3   7  21       56.10       53.04      2.58 o
   4   7  21       42.93       57.78      2.49 o
   5   7  21        8.51        5.71      2.57 o
   6   7  21       15.69       15.31      2.56 o
   7   7  21        3.06        2.65      3.43 o
   8   7  21       12.15       16.85      4.43 o
   0   8  21      632.95      634.60     10.37 o
   1   8  21       28.57       21.64      2.25 o
   2   8  21       27.91       27.12      2.28 o
   3   8  21       76.23       69.67      2.89 o
   4   8  21      127.96      139.82      3.23 o
   5   8  21       59.77       68.27      3.72 o
   6   8  21        8.82        5.71      2.63 o
   7   8  21        5.06        4.09      2.68 o
   0   9  21      135.51      138.58      6.03 o
   1   9  21      105.61       96.41      3.62 o
   2   9  21       11.39       11.09      2.34 o
   3   9  21       71.17       74.57      3.93 o
   4   9  21       65.44       59.05      2.76 o
   5   9  21        1.30       -0.50      2.83 o
   6   9  21       15.58       12.12      3.07 o
   0  10  21        5.70        4.23      3.55 o
   1  10  21       18.14       15.27      2.79 o
   2  10  21       17.96       19.10      3.32 o
   3  10  21      102.52      111.71      3.87 o
   4  10  21        1.87       -2.46      2.46 o
   5  10  21       25.28       28.67      3.68 o
   0  11  21        0.02        8.54      5.48 o
   1  11  21        3.31       10.12      3.98 o
   2  11  21       60.59       74.24      9.06 o
   3  11  21       34.10       35.98      5.51 o
   4  11  21       12.01        7.81      3.92 o
   0  12  21        5.00       13.66      6.09 o
   1  12  21        3.35        2.97      6.80 o
   0   0  22       21.09       28.16      2.36 o
   1   0  22      245.85      234.26      3.24 o
   2   0  22       30.76       36.87      1.68 o
   3   0  22      414.50      426.37      4.78 o
   4   0  22      459.02      449.17      5.20 o
   5   0  22       39.94       48.58      4.16 o
   6   0  22      112.99      117.26      4.92 o
   7   0  22      109.07      105.17      6.77 o
   8   0  22       58.66       52.74      5.74 o
   9   0  22        1.57       14.82      5.22 o
   0   1  22      325.34      368.80      4.12 o
   1   1  22      274.72      273.64      2.51 o
   2   1  22       54.25       64.33      1.39 o
   3   1  22       40.99       45.74      1.35 o
   4   1  22       24.97       29.37      1.21 o
   5   1  22      157.30      159.84      3.69 o
   6   1  22      319.21      331.14      5.03 o
   7   1  22       87.16       93.23      5.74 o
   8   1  22        7.73        7.45      3.07 o
   9   1  22       50.88       46.86      4.42 o
   0   2  22        2.65        1.41      1.16 o
   1   2  22       87.91       78.10      1.47 o
   2   2  22      366.67      387.15      3.33 o
   3   2  22       86.04       72.18      1.73 o
   4   2  22       16.33       20.08      1.47 o
   5   2  22      115.41      110.82      3.26 o
   6   2  22      107.24      101.76      3.20 o
   7   2  22       10.49       12.96      2.93 o
   8   2  22        2.09        2.51      2.82 o
   9   2  22       11.57       13.78      3.67 o
   0   3  22      951.87      981.76      8.17 o
   1   3  22       87.82       94.68      1.69 o
   2   3  22      325.47      341.44      3.15 o
   3   3  22       76.67       82.16      1.98 o
   4   3  22       37.52       43.30      1.77 o
   5   3  22      245.18      255.28      5.24 o
   6   3  22      114.66      128.07      3.22 o
   7   3  22        3.08        2.68      2.91 o
   8   3  22       39.94       42.23      3.90 o
   9   3  22       11.08        9.18      3.84 o
   0   4  22      113.89      121.52      2.81 o
   1   4  22      158.64      157.05      2.27 o
   2   4  22       38.28       46.16      1.73 o
   3   4  22       43.08       47.45      1.93 o
   4   4  22       72.98       68.45      2.11 o
   5   4  22       31.99       32.54      2.59 o
   6   4  22       85.73       89.37      3.04 o
   7   4  22        5.53        7.21      2.94 o
   8   4  22        3.51       -1.79      3.03 o
   9   4  22        9.78        7.13      4.05 o
   0   5  22      173.31      163.70      3.71 o
   1   5  22      437.68      458.55      4.67 o
   2   5  22      276.90      260.70      3.43 o
   3   5  22      138.79      130.38      2.75 o
   4   5  22       14.68       14.89      1.76 o
   5   5  22       48.29       51.80      3.01 o
   6   5  22       56.60       61.02      3.02 o
   7   5  22       43.92       58.62      4.00 o
   8   5  22       67.17       73.43      5.10 o
   0   6  22      133.97      129.28      3.76 o
   1   6  22        0.65       -1.25      1.59 o
   2   6  22      251.21      263.73      3.76 o
   3   6  22      606.50      598.25      6.60 o
   4   6  22      292.43      299.27      4.47 o
   5   6  22       24.38       21.38      2.91 o
   6   6  22        1.52        0.48      2.20 o
   7   6  22       10.39        7.02      3.69 o
   8   6  22        7.26       11.26      4.07 o
   0   7  22       54.32       60.18      3.92 o
   1   7  22      190.16      199.52      3.62 o
   2   7  22      578.28      565.12      6.12 o
   3   7  22        4.29        4.39      1.97 o
   4   7  22       16.80       15.67      2.03 o
   5   7  22       11.21        3.47      2.49 o
   6   7  22       20.33       20.49      2.73 o
   7   7  22        0.35       -2.72      2.72 o
   0   8  22       29.00       35.88      4.56 o
   1   8  22        3.97        0.64      2.09 o
   2   8  22      118.23      106.75      3.25 o
   3   8  22        4.25        8.47      2.16 o
   4   8  22        1.73        4.77      1.92 o
   5   8  22       32.77       37.39      3.34 o
   6   8  22       15.89       14.08      2.86 o
   7   8  22       11.35        6.48      4.09 o
   0   9  22       35.23       28.86      4.21 o
   1   9  22      202.90      204.68      4.80 o
   2   9  22       42.11       51.33      3.34 o
   3   9  22      125.67      127.80      3.81 o
   4   9  22        1.37       -0.16      2.10 o
   5   9  22       27.24       29.01      3.55 o
   6   9  22       18.59       15.85      3.18 o
   0  10  22       58.54       58.45      4.97 o
   1  10  22       27.46       28.86      3.07 o
   2  10  22       16.43       19.16      3.46 o
   3  10  22        6.44        9.55      2.81 o
   4  10  22       23.50       15.08      2.91 o
   5  10  22        3.09        1.51      3.29 o
   0  11  22        0.33        2.23      5.40 o
   1  11  22       28.59       45.26      5.00 o
   2  11  22       80.37       78.96      7.93 o
   3  11  22        8.10        8.83      6.33 o
   1   0  23      350.51      361.29      4.05 o
   2   0  23       29.00       31.51      1.82 o
   3   0  23      439.58      451.96      5.66 o
   4   0  23       48.32       45.71      2.31 o
   5   0  23       88.27       91.96      4.09 o
   6   0  23      299.80      293.75      6.81 o
   7   0  23       86.27       92.82      6.76 o
   8   0  23       26.79       26.26      5.35 o
   9   0  23      130.79      152.17     10.11 o
   0   1  23       12.39       11.64      1.29 o
   1   1  23      175.86      171.70      2.08 o
   2   1  23      751.74      781.93      5.07 o
   3   1  23        9.71       10.60      1.20 o
   4   1  23      278.20      253.89      3.29 o
   5   1  23      157.38      143.24      3.88 o
   6   1  23       62.34       57.96      2.43 o
   7   1  23      143.57      151.78      5.30 o
   8   1  23       34.22       40.60      3.73 o
   9   1  23        2.11        9.28      3.69 o
   0   2  23       65.49       50.79      1.89 o
   1   2  23      235.23      230.89      2.38 o
   2   2  23      681.34      692.74      5.04 o
   3   2  23       84.15       78.41      1.98 o
   4   2  23       76.14       75.82      1.99 o
   5   2  23       95.63      103.02      3.51 o
   6   2  23       31.13       26.34      2.18 o
   7   2  23       57.88       44.63      3.60 o
   8   2  23        7.64        7.79      3.05 o
   9   2  23       15.49       23.10      4.36 o
   0   3  23        3.36        6.83      1.38 o
   1   3  23      132.32      119.30      1.97 o
   2   3  23      713.87      717.83      5.46 o
   3   3  23        0.22       -1.27      1.27 o
   4   3  23      214.08      199.30      3.14 o
   5   3  23       70.80       73.83      3.19 o
   6   3  23      322.87      310.44      5.10 o
   7   3  23       11.04        8.73      3.12 o
   8   3  23       13.81       17.53      3.53 o
   9   3  23        5.97        5.74      4.06 o
   0   4  23       58.30       52.11      2.38 o
   1   4  23      196.31      193.67      2.80 o
   2   4  23      446.02      440.37      4.23 o
   3   4  23      599.10      580.64      5.70 o
   4   4  23       30.49       24.72      1.84 o
   5   4  23      176.39      167.80      4.27 o
   6   4  23       57.26       60.09      2.82 o
   7   4  23        4.60        2.39      3.04 o
   8   4  23       10.81       13.77      3.69 o
   0   5  23     1009.09     1047.01     10.19 o
   1   5  23      134.81      137.29      2.79 o
   2   5  23      247.45      244.64      4.18 o
   3   5  23       75.24       79.40      2.53 o
   4   5  23      274.02      266.14      4.06 o
   5   5  23      112.20      114.89      3.80 o
   6   5  23       64.69       71.32      3.09 o
   7   5  23        0.77        4.59      3.38 o
   8   5  23       38.02       47.21      4.54 o
   0   6  23       54.56       49.77      3.22 o
   1   6  23      648.83      646.23      6.03 o
   2   6  23      387.60      384.93      4.61 o
   3   6  23       73.14       84.40      2.89 o
   4   6  23      156.38      154.76      3.44 o
   5   6  23       64.80       61.41      3.62 o
   6   6  23       22.70       15.19      2.68 o
   7   6  23        0.26        5.79      3.86 o
   8   6  23       19.45       23.61      4.67 o
   0   7  23       10.47        8.08      2.96 o
   1   7  23       92.70       96.09      2.87 o
   2   7  23        1.61        6.50      2.01 o
   3   7  23       86.93       91.84      3.13 o
   4   7  23       56.61       49.31      2.52 o
   5   7  23        6.65        3.42      2.72 o
   6   7  23       29.51       29.67      3.10 o
   7   7  23        4.94        0.73      3.07 o
   0   8  23      183.75      179.94      6.37 o
   1   8  23       11.35       12.95      2.46 o
   2   8  23       38.33       42.87      2.72 o
   3   8  23       10.72       11.23      2.27 o
   4   8  23        5.44        4.53      2.02 o
   5   8  23        9.14       13.73      3.06 o
   6   8  23       10.15        9.76      2.84 o
   0   9  23       90.07       97.81      5.43 o
   1   9  23       49.66       55.42      3.30 o
   2   9  23       52.01       55.43      3.21 o
   3   9  23       53.42       55.34      3.14 o
   4   9  23       28.83       29.15      2.61 o
   5   9  23       10.94        6.97      3.22 o
   6   9  23        7.59        8.67      3.10 o
   0  10  23       80.94       77.75      5.41 o
   1  10  23       43.96       46.33      3.97 o
   2  10  23       29.28       25.01      7.72 o
   3  10  23       11.05        9.89      3.21 o
   4  10  23        9.46        8.76      2.85 o
   5  10  23       34.84       37.67     14.13 o
   0  11  23       45.58       60.56      7.64 o
   1  11  23       57.02       68.03      6.01 o
   2  11  23       19.81       29.11      6.60 o
   3  11  23       33.20       33.40      6.40 o
   0   0  24      395.69      378.71      6.57 o
   1   0  24       38.59       44.92      1.81 o
   2   0  24        0.10       -1.40      1.40 o
   3   0  24      507.08      506.16      7.15 o
   4   0  24       32.82       31.70      2.34 o
   5   0  24      278.78      290.56      6.69 o
   6   0  24       15.52       15.72      3.05 o
   7   0  24       89.65       86.46      6.82 o
   8   0  24        0.40        8.82      4.92 o
   9   0  24        1.91        2.42      5.41 o
   0   1  24     1058.88     1084.19      9.09 o
   1   1  24      377.81      396.61      3.19 o
   2   1  24      136.00      145.28      2.21 o
   3   1  24      435.06      443.63      4.30 o
   4   1  24      140.72      145.63      2.70 o
   5   1  24      291.93      290.84      5.40 o
   6   1  24        9.86        6.51      1.98 o
   7   1  24       22.29       25.47      3.54 o
   8   1  24        1.09       -1.90      2.95 o
   9   1  24       49.31       58.54      4.96 o
   0   2  24        7.62        2.12      1.29 o
   1   2  24       93.88       99.04      1.78 o
   2   2  24     1021.26     1020.05      7.25 o
   3   2  24      220.70      229.09      3.24 o
   4   2  24      437.52      438.88      4.47 o
   5   2  24      210.80      206.57      4.69 o
   6   2  24       76.99       75.20      2.87 o
   7   2  24        8.83        7.80      2.92 o
   8   2  24        3.26        3.26      3.17 o
   9   2  24       25.78       39.40      4.93 o
   0   3  24        6.86        7.70      1.53 o
   1   3  24        6.66        4.74      1.16 o
   2   3  24      233.18      219.86      3.14 o
   3   3  24      369.87      357.97      4.12 o
   4   3  24       18.94       18.79      1.74 o
   5   3  24       24.90       24.91      2.64 o
   6   3  24       38.38       41.91      2.58 o
   7   3  24       25.72       24.37      3.88 o
   8   3  24       11.50        9.00      3.78 o
   9   3  24       19.47       18.44     11.12 o
   0   4  24       21.97       19.52      2.12 o
   1   4  24      613.34      628.42      5.69 o
   2   4  24       29.32       29.45      1.70 o
   3   4  24      190.86      180.41      3.27 o
   4   4  24       23.57       24.98      1.92 o
   5   4  24       51.32       53.05      3.10 o
   6   4  24       84.53       81.04      3.15 o
   7   4  24       34.07       24.82      3.83 o
   8   4  24       11.24       11.31      3.79 o
   0   5  24     1292.38     1253.88     12.31 o
   1   5  24      478.11      466.28      4.88 o
   2   5  24     1079.67     1072.59      8.21 o
   3   5  24      114.98      113.93      3.19 o
   4   5  24      272.64      283.54      4.40 o
   5   5  24       16.93       17.76      2.78 o
   6   5  24       18.33       22.07      2.71 o
   7   5  24       17.73       22.33      4.23 o
   8   5  24       26.15       24.17      4.97 o
   0   6  24      271.08      255.85      6.59 o
   1   6  24      160.95      197.74      3.93 o
   2   6  24       25.89       27.75      2.19 o
   3   6  24      105.70      117.53      3.26 o
   4   6  24      176.03      183.04      3.72 o
   5   6  24       51.04       49.79      3.53 o
   6   6  24       34.74       34.08      3.07 o
   7   6  24        5.53        9.60      4.25 o
   0   7  24       18.74       26.81      3.47 o
   1   7  24      266.83      268.34      4.37 o
   2   7  24       33.87       32.99      2.31 o
   3   7  24        0.11        6.82      2.12 o
   4   7  24       25.48       22.23      2.24 o
   5   7  24       19.46       10.17      2.99 o
   6   7  24        8.41        5.01      2.75 o
   7   7  24        3.83       -0.05      2.62 o
   0   8  24      141.10      155.22      6.23 o
   1   8  24      212.17      225.33      4.82 o
   2   8  24       59.19       59.31      2.98 o
   3   8  24       23.70       24.87      2.61 o
   4   8  24       17.09       16.63      2.47 o
   5   8  24       37.60       42.24      3.78 o
   6   8  24        0.06        1.90      2.89 o
   0   9  24       86.05       71.16      5.14 o
   1   9  24        8.69        9.99      2.66 o
   2   9  24       23.85       30.58      3.40 o
   3   9  24       30.39       30.73      2.96 o
   4   9  24       43.00       48.13      2.91 o
   5   9  24       22.38       19.94      3.56 o
   0  10  24       67.26       87.53      8.12 o
   1  10  24       35.52       46.33      4.44 o
   2  10  24       24.64       32.61      4.76 o
   3  10  24       55.66       65.91      5.56 o
   4  10  24        5.31        3.98      2.93 o
   0  11  24        0.31        1.31      6.06 o
   1  11  24       17.31       27.22      4.58 o
   2  11  24       45.71       53.26      7.28 o
   1   0  25        4.55        5.09      1.38 o
   2   0  25      108.85      109.51      3.06 o
   3   0  25      131.69      139.52      3.75 o
   4   0  25      685.09      655.88      8.35 o
   5   0  25     1019.48      952.75     13.55 o
   6   0  25        7.43        6.34      3.09 o
   7   0  25        4.36        8.70      4.81 o
   8   0  25       50.41       46.47      6.20 o
   9   0  25       21.07       14.47      9.57 o
   0   1  25        0.99       15.48      1.47 o
   1   1  25        8.07        8.97      1.10 o
   2   1  25      260.17      268.18      3.30 o
   3   1  25      343.54      329.67      3.83 o
   4   1  25      120.88      107.82      2.46 o
   5   1  25       15.10       16.57      2.51 o
   6   1  25       99.04       89.80      3.19 o
   7   1  25       25.57       24.46      3.44 o
   8   1  25        1.48        4.10      3.14 o
   9   1  25        1.49        0.35      3.78 o
   0   2  25        4.19        2.87      1.41 o
   1   2  25      111.04      125.59      2.13 o
   2   2  25       28.59       32.92      1.65 o
   3   2  25      312.53      307.68      4.02 o
   4   2  25       88.81       90.77      2.77 o
   5   2  25        8.10        6.09      2.28 o
   6   2  25       69.45       64.31      2.70 o
   7   2  25       18.42       16.59      3.38 o
   8   2  25       35.82       39.20      4.12 o
   0   3  25      331.79      335.43      4.86 o
   1   3  25      286.49      279.67      3.47 o
   2   3  25      345.33      334.41      3.86 o
   3   3  25      867.75      856.73      7.17 o
   4   3  25       93.78       99.64      2.61 o
   5   3  25      124.38      110.33      3.84 o
   6   3  25       66.90       70.67      3.02 o
   7   3  25       99.77       99.50      5.05 o
   8   3  25        8.51        9.10      3.65 o
   0   4  25      108.66       99.62      3.29 o
   1   4  25     1392.98     1374.92      9.66 o
   2   4  25       67.87       68.92      2.18 o
   3   4  25       97.56       93.41      2.84 o
   4   4  25      295.62      272.63      4.18 o
   5   4  25      175.77      171.26      4.72 o
   6   4  25        1.28        2.10      2.18 o
   7   4  25        9.58       11.38      3.72 o
   8   4  25       14.77       18.52      4.27 o
   0   5  25      135.66      131.15      3.90 o
   1   5  25      128.93      128.32      2.89 o
   2   5  25       77.22       85.07      2.60 o
   3   5  25        2.15       -1.80      1.86 o
   4   5  25      237.74      226.54      4.20 o
   5   5  25       56.02       52.88      3.45 o
   6   5  25       38.28       31.84      2.91 o
   7   5  25        7.05        9.37      4.05 o
   8   5  25        5.66        6.15      4.50 o
   0   6  25        0.12       -2.46      2.46 o
   1   6  25      308.01      299.03      4.25 o
   2   6  25      315.07      321.82      4.56 o
   3   6  25      121.37      129.93      3.43 o
   4   6  25       91.76       95.50      2.96 o
   5   6  25        5.26        9.58      2.79 o
   6   6  25       29.37       35.68      3.23 o
   7   6  25       16.04       17.42      3.50 o
   0   7  25       72.20       65.28      4.22 o
   1   7  25      140.66      140.63      3.73 o
   2   7  25       51.20       44.55      2.64 o
   3   7  25        0.94        2.75      2.01 o
   4   7  25       27.43       31.89      2.41 o
   5   7  25       36.84       39.72      4.11 o
   6   7  25       13.61       10.28      2.97 o
   7   7  25       11.58       15.22      3.17 o
   0   8  25        5.90       -0.66      3.36 o
   1   8  25       33.52       33.64      2.87 o
   2   8  25       32.22       31.50      2.76 o
   3   8  25       59.20       65.65      3.22 o
   4   8  25       45.35       51.86      2.94 o
   5   8  25        3.17        3.91      3.10 o
   6   8  25       50.16       61.45      4.05 o
   0   9  25        5.29        7.08      3.65 o
   1   9  25       22.58       19.72      2.86 o
   2   9  25       60.01       66.53      4.11 o
   3   9  25        5.86        7.96      2.62 o
   4   9  25        7.68       10.41      2.78 o
   5   9  25        6.34        7.36      3.48 o
   0  10  25        1.81        5.11      5.30 o
   1  10  25      140.74      177.08      8.02 o
   2  10  25       28.49       42.99      6.61 o
   3  10  25       19.49       17.03      5.04 o
   4  10  25        6.34        2.84      3.54 o
   0  11  25       16.85       23.49      8.22 o
   1  11  25       26.20       29.41      4.89 o
   0   0  26      110.88      102.97      4.08 o
   1   0  26      548.32      538.28      6.09 o
   2   0  26        9.85       10.57      1.94 o
   3   0  26      681.53      653.13      8.45 o
   4   0  26      272.45      254.21      5.22 o
   5   0  26        0.12        8.65      2.89 o
   6   0  26       22.94       22.79      3.33 o
   7   0  26       13.63       11.30      4.42 o
   8   0  26       25.96       29.28      5.90 o
   0   1  26        8.40       14.37      1.78 o
   1   1  26      252.36      255.87      3.17 o
   2   1  26      241.54      248.26      3.26 o
   3   1  26      137.60      133.82      2.72 o
   4   1  26      237.02      247.24      3.59 o
   5   1  26        9.51        5.65      2.33 o
   6   1  26      106.45      119.09      3.94 o
   7   1  26        7.01        4.42      3.40 o
   8   1  26        9.73        7.08      3.36 o
   0   2  26        2.94        2.60      1.62 o
   1   2  26       29.67       25.61      1.74 o
   2   2  26      180.72      175.92      2.86 o
   3   2  26      156.37      159.73      3.10 o
   4   2  26       81.49       74.44      2.31 o
   5   2  26       56.42       44.39      3.01 o
   6   2  26       46.38       47.34      2.60 o
   7   2  26        6.64        5.54      3.31 o
   8   2  26       19.30       16.52      3.92 o
   0   3  26      262.41      263.19      5.17 o
   1   3  26      430.22      379.47      4.19 o
   2   3  26      314.33      316.29      4.01 o
   3   3  26       74.07       81.65      2.48 o
   4   3  26      102.24       89.60      2.62 o
   5   3  26       87.40       79.72      3.55 o
   6   3  26       39.78       36.80      2.68 o
   7   3  26        8.38        5.20      3.35 o
   8   3  26        9.89        9.67      3.88 o
   0   4  26      462.58      480.28      6.47 o
   1   4  26       41.64       50.19      2.14 o
   2   4  26       34.86       34.36      1.91 o
   3   4  26       23.52       26.86      2.22 o
   4   4  26       79.47       86.52      3.06 o
   5   4  26        5.05        4.67      2.57 o
   6   4  26       64.73       60.84      3.85 o
   7   4  26        4.58        9.76      4.02 o
   8   4  26       11.17       21.19      5.25 o
   0   5  26      319.76      298.99      6.73 o
   1   5  26      584.59      575.45      5.78 o
   2   5  26      523.27      529.46      5.70 o
   3   5  26       36.47       29.23      2.37 o
   4   5  26      116.52      117.38      3.17 o
   5   5  26       24.30       23.72      2.99 o
   6   5  26       14.55       16.01      2.74 o
   7   5  26       51.21       57.18      5.34 o
   0   6  26       85.81       91.33      4.26 o
   1   6  26        8.92        8.10      1.94 o
   2   6  26      153.02      178.50      3.66 o
   3   6  26        3.74        7.30      2.07 o
   4   6  26       41.33       48.74      2.50 o
   5   6  26       23.66       21.54      3.16 o
   6   6  26       32.06       32.61      3.24 o
   7   6  26       13.75        8.68      2.74 o
   0   7  26        3.02       -0.70      4.05 o
   1   7  26      336.48      338.55      5.66 o
   2   7  26      112.10      113.52      3.51 o
   3   7  26       62.47       63.21      2.88 o
   4   7  26       19.08       20.13      2.34 o
   5   7  26       25.03       26.96      3.42 o
   6   7  26       28.94       35.56      3.50 o
   0   8  26        5.17       -1.98      3.84 o
   1   8  26        8.86       10.26      2.58 o
   2   8  26       16.65       15.55      2.82 o
   3   8  26        5.95        5.07      2.43 o
   4   8  26       14.98       20.50      2.61 o
   5   8  26        0.85       -0.05      3.01 o
   6   8  26       18.62       25.76      3.50 o
   0   9  26        3.76        8.74      3.84 o
   1   9  26       19.88       17.29      2.96 o
   2   9  26        9.89       10.70      3.57 o
   3   9  26       48.73       49.88      3.67 o
   4   9  26       12.56       16.06      3.14 o
   5   9  26       12.67       14.02      3.80 o
   0  10  26        0.94       -1.26      5.09 o
   1  10  26       23.98       33.83      6.21 o
   2  10  26       19.58       20.50      6.62 o
   3  10  26       15.77       12.16      5.77 o
   1   0  27      303.56      295.07      5.23 o
   2   0  27        7.17        6.36      1.95 o
   3   0  27        2.94        3.57      2.16 o
   4   0  27       94.04       94.01      3.58 o
   5   0  27       22.80       19.51      3.28 o
   6   0  27       37.97       27.89      4.38 o
   7   0  27        2.20       -1.08      4.06 o
   8   0  27        0.00       -5.22      5.22 o
   0   1  27      138.95      164.86      3.74 o
   1   1  27      391.37      374.25      4.17 o
   2   1  27       14.55       18.13      1.61 o
   3   1  27       85.75       85.73      2.37 o
   4   1  27      127.37      123.42      2.78 o
   5   1  27       64.11       67.79      3.36 o
   6   1  27       33.63       28.51      2.56 o
   7   1  27       66.68       68.88      4.55 o
   8   1  27        5.54        5.02      3.54 o
   0   2  27      138.11      126.62      3.34 o
   1   2  27       62.31       60.06      2.11 o
   2   2  27      136.37      114.28      2.56 o
   3   2  27      157.28      155.31      3.33 o
   4   2  27       69.88       65.78      2.34 o
   5   2  27      159.00      133.74      4.19 o
   6   2  27       10.16        8.45      2.11 o
   7   2  27       23.35       22.50      3.78 o
   8   2  27        2.54        0.59      3.81 o
   0   3  27      148.98      166.33      4.17 o
   1   3  27       59.08       68.06      2.21 o
   2   3  27      248.72      260.16      3.64 o
   3   3  27       24.47       20.73      2.07 o
   4   3  27      113.56      111.56      2.99 o
   5   3  27      105.15      103.83      4.44 o
   6   3  27       59.27       61.67      3.27 o
   7   3  27        7.19        0.90      3.65 o
   8   3  27        1.56       -2.04      4.12 o
   0   4  27      181.87      179.51      4.71 o
   1   4  27      155.07      155.57      3.14 o
   2   4  27      378.22      355.94      4.35 o
   3   4  27       59.89       51.99      2.63 o
   4   4  27       28.36       28.66      2.20 o
   5   4  27       15.21       12.22      2.82 o
   6   4  27        3.64        3.48      2.43 o
   7   4  27        2.85        6.73      3.98 o
   8   4  27       13.36       13.50      4.84 o
   0   5  27       17.89       17.36      3.17 o
   1   5  27       80.28       87.46      2.68 o
   2   5  27      156.66      161.94      3.39 o
   3   5  27       35.23       38.02      2.60 o
   4   5  27       33.80       26.91      2.25 o
   5   5  27       79.44       82.11      5.60 o
   6   5  27       74.17       77.85      4.19 o
   7   5  27        2.48        2.77      4.10 o
   0   6  27        2.25        1.38      2.73 o
   1   6  27       89.79       95.28      3.27 o
   2   6  27       37.88       36.09      2.39 o
   3   6  27       30.46       29.57      2.54 o
   4   6  27       23.39       26.45      2.31 o
   5   6  27       50.40       49.30      3.70 o
   6   6  27       26.92       30.26      3.28 o
   7   6  27       18.12       17.01      3.29 o
   0   7  27       82.08       71.65      5.35 o
   1   7  27      107.06      102.13      3.64 o
   2   7  27      231.34      234.10      4.64 o
   3   7  27       42.37       39.31      2.70 o
   4   7  27       35.02       39.08      2.67 o
   5   7  27        4.40        4.12      2.98 o
   6   7  27        0.72       -2.75      2.75 o
   0   8  27       68.71       73.76      5.12 o
   1   8  27       31.40       32.68      3.05 o
   2   8  27       30.19       34.73      3.53 o
   3   8  27       30.47       36.29      2.89 o
   4   8  27       61.28       48.31      3.11 o
   5   8  27       19.91       15.89      3.67 o
   0   9  27       40.00       61.08      7.33 o
   1   9  27       91.93       88.32      4.64 o
   2   9  27       20.80       23.73      4.65 o
   3   9  27       33.78       39.31      4.23 o
   4   9  27       16.25       17.48      3.27 o
   0  10  27       11.35       12.13      5.96 o
   1  10  27       23.27       29.02      4.63 o
   2  10  27        4.18        7.89      6.02 o
   3  10  27        6.08       14.91      5.71 o
   0   0  28      140.62      151.88      5.23 o
   1   0  28       19.03       20.12      2.38 o
   2   0  28      432.22      429.87      6.26 o
   3   0  28       20.31       18.13      2.67 o
   4   0  28        5.05        5.63      2.44 o
   5   0  28       23.11       15.41      4.28 o
   6   0  28       29.15       26.06      3.74 o
   7   0  28       13.83       14.17      5.36 o
   8   0  28        1.00       -3.02      6.36 o
   0   1  28        7.46       11.94      2.03 o
   1   1  28      141.12      141.34      2.72 o
   2   1  28      166.94      158.29      2.91 o
   3   1  28       39.23       40.30      2.21 o
   4   1  28       85.31       80.09      2.73 o
   5   1  28      214.12      210.36      4.94 o
   6   1  28        6.16        8.12      2.45 o
   7   1  28       10.24        8.04      3.91 o
   8   1  28        6.47        6.65      4.53 o
   0   2  28       11.18        8.25      1.95 o
   1   2  28      293.34      303.29      3.90 o
   2   2  28       62.42       52.01      2.10 o
   3   2  28      215.14      211.30      3.95 o
   4   2  28       24.78       19.94      1.95 o
   5   2  28       15.09       15.48      2.79 o
   6   2  28       38.71       39.84      2.84 o
   7   2  28        6.42        4.19      3.86 o
   8   2  28        7.41        4.31      4.36 o
   0   3  28      262.21      261.11      6.08 o
   1   3  28      532.20      481.47      5.17 o
   2   3  28      323.36      324.94      4.28 o
   3   3  28       98.37       95.88      3.16 o
   4   3  28      144.28      149.75      3.43 o
   5   3  28       22.74       23.68      2.98 o
   6   3  28        4.19        2.13      2.70 o
   7   3  28       14.05       10.09      4.17 o
   8   3  28        1.94        4.69      4.27 o
   0   4  28      228.94      230.00      6.13 o
   1   4  28      211.56      201.56      3.44 o
   2   4  28      305.91      293.68      4.27 o
   3   4  28       53.65       50.24      2.69 o
   4   4  28       10.46        8.01      1.98 o
   5   4  28       26.75       25.21      3.11 o
   6   4  28       32.71       37.56      3.69 o
   7   4  28       45.08       44.45      5.36 o
   0   5  28       53.73       49.72      3.86 o
   1   5  28      593.83      620.69      6.31 o
   2   5  28       23.32       22.31      2.13 o
   3   5  28       84.24       81.61      3.19 o
   4   5  28       11.00       13.22      2.10 o
   5   5  28       29.34       34.00      3.73 o
   6   5  28       12.34       10.86      2.82 o
   7   5  28        4.20        3.87      2.66 o
   0   6  28        3.66       -1.08      2.76 o
   1   6  28       62.16       62.41      3.00 o
   2   6  28      104.04      106.87      3.34 o
   3   6  28       60.54       62.73      2.99 o
   4   6  28        4.80        7.76      2.15 o
   5   6  28        6.59        4.37      3.20 o
   6   6  28       36.79       43.21      3.58 o
   0   7  28       65.08       75.71      5.03 o
   1   7  28       53.30       57.84      3.23 o
   2   7  28       27.80       25.16      2.85 o
   3   7  28       14.80       21.20      2.56 o
   4   7  28       17.08       14.03      2.43 o
   5   7  28        4.81        3.23      3.00 o
   6   7  28        4.31        1.85      3.43 o
   0   8  28        0.31       -0.91      3.50 o
   1   8  28       60.93       66.22      3.56 o
   2   8  28       18.97       15.89      3.26 o
   3   8  28       12.64       12.88      2.65 o
   4   8  28       21.07       22.70      3.04 o
   5   8  28       25.58       33.07      4.19 o
   0   9  28        4.10        1.94      6.09 o
   1   9  28        5.75        9.36      3.91 o
   2   9  28        0.43        2.76      4.24 o
   3   9  28       21.33       18.07      4.60 o
   4   9  28       61.97       76.77      5.76 o
   0  10  28       14.23       22.35      6.30 o
   1  10  28       14.75       10.15      4.36 o
   2  10  28        2.90        4.82      5.49 o
   1   0  29      138.79      149.39      4.14 o
   2   0  29      276.12      283.07      5.21 o
   3   0  29       23.00       16.56      2.74 o
   4   0  29      188.33      184.25      5.07 o
   5   0  29       68.72       58.34      4.85 o
   6   0  29       91.27      105.13      5.59 o
   7   0  29       44.57       54.81      8.28 o
   8   0  29        0.18       -2.62      7.98 o
   0   1  29      302.40      298.05      5.11 o
   1   1  29        4.47        5.99      1.55 o
   2   1  29       54.93       50.32      2.13 o
   3   1  29        3.58        4.15      1.82 o
   4   1  29       55.61       57.29      2.39 o
   5   1  29      120.91      121.14      4.06 o
   6   1  29      119.90      105.26      3.98 o
   7   1  29       19.58       14.03      4.23 o
   8   1  29        8.34       10.10      4.44 o
   0   2  29      213.29      227.01      5.51 o
   1   2  29      191.18      180.86      3.29 o
   2   2  29      122.36      111.99      2.75 o
   3   2  29       58.57       57.13      2.60 o
   4   2  29       58.37       43.79      2.31 o
   5   2  29       13.26       11.98      2.81 o
   6   2  29       48.53       49.60      3.37 o
   7   2  29        2.66       -0.99      4.91 o
   8   2  29        1.10        1.29      4.28 o
   0   3  29      399.23      399.39      7.81 o
   1   3  29       18.83       15.08      1.81 o
   2   3  29      233.61      249.54      3.96 o
   3   3  29      199.34      181.92      3.83 o
   4   3  29       90.13       98.17      3.01 o
   5   3  29        8.81        7.82      2.71 o
   6   3  29       81.10       79.24      3.77 o
   7   3  29       10.17       12.79      4.32 o
   0   4  29       90.24       99.60      4.57 o
   1   4  29       99.24      112.31      2.85 o
   2   4  29      363.33      359.72      4.75 o
   3   4  29       29.18       25.71      2.32 o
   4   4  29       27.01       18.04      2.17 o
   5   4  29       18.13       16.35      3.48 o
   6   4  29        6.14        6.57      2.66 o
   7   4  29       16.06       12.49      3.56 o
   0   5  29       49.30       52.38      3.90 o
   1   5  29       96.16       93.39      3.10 o
   2   5  29       56.36       63.86      2.69 o
   3   5  29       39.38       45.42      2.73 o
   4   5  29       31.54       31.24      2.43 o
   5   5  29        2.60        4.84      2.83 o
   6   5  29        8.82       13.87      2.95 o
   7   5  29       26.94       22.48      3.26 o
   0   6  29        5.50        0.91      3.16 o
   1   6  29       38.74       42.26      2.78 o
   2   6  29        7.43        5.48      2.13 o
   3   6  29       57.49       65.76      3.08 o
   4   6  29       12.83       13.18      2.37 o
   5   6  29        2.40        3.31      2.90 o
   6   6  29        6.69        3.42      2.84 o
   0   7  29        0.62       -0.05      3.39 o
   1   7  29        3.95        3.02      2.40 o
   2   7  29       34.16       31.76      3.59 o
   3   7  29       12.58       11.87      2.49 o
   4   7  29       26.29       26.67      2.69 o
   5   7  29        4.53        0.69      3.51 o
   0   8  29       11.51        8.99      3.82 o
   1   8  29       36.24       46.10      3.64 o
   2   8  29       17.60       10.23      4.10 o
   3   8  29       33.39       29.86      3.40 o
   4   8  29       16.24       17.15      3.19 o
   5   8  29       15.64       15.60      4.94 o
   0   9  29        0.61        0.42      5.24 o
   1   9  29       15.15       17.58      4.16 o
   2   9  29       14.30       22.16      6.12 o
   3   9  29       30.99       36.97      6.24 o
   0  10  29        0.14       -1.33      5.53 o
   1  10  29       11.58       17.36      5.39 o
   0   0  30      278.84      321.34      9.69 o
   1   0  30       66.56       74.06      3.46 o
   2   0  30      166.66      173.45      4.58 o
   3   0  30       27.88       31.64      3.12 o
   4   0  30       40.70       36.15      3.17 o
   5   0  30      121.99      105.31      7.42 o
   6   0  30        5.04       -0.54      3.55 o
   7   0  30       25.03       21.82      5.83 o
   0   1  30      333.77      334.91      7.07 o
   1   1  30      161.95      164.48      3.15 o
   2   1  30      181.62      181.56      3.38 o
   3   1  30      354.54      331.87      5.10 o
   4   1  30      110.31      112.14      2.97 o
   5   1  30        1.33        1.87      2.38 o
   6   1  30       32.61       34.21      3.03 o
   7   1  30        4.97       10.59      4.05 o
   0   2  30      224.76      211.25      5.54 o
   1   2  30       75.33       74.91      2.39 o
   2   2  30      282.79      296.28      4.27 o
   3   2  30      131.95      117.21      3.34 o
   4   2  30       62.83       60.60      2.48 o
   5   2  30        9.20       10.39      2.76 o
   6   2  30       76.34       85.11      3.99 o
   7   2  30        4.49       -0.30      4.29 o
   0   3  30      789.11      777.85     12.09 o
   1   3  30       38.18       36.05      2.16 o
   2   3  30       41.38       48.76      2.89 o
   3   3  30       50.98       51.68      2.58 o
   4   3  30       73.34       73.69      2.81 o
   5   3  30       20.02       23.89      3.18 o
   6   3  30        7.77       15.02      2.80 o
   7   3  30       12.13       10.15      4.64 o
   0   4  30       18.04       14.08      3.12 o
   1   4  30      273.43      277.68      4.31 o
   2   4  30       25.23       29.83      2.21 o
   3   4  30       46.67       38.28      2.51 o
   4   4  30       45.66       42.87      2.55 o
   5   4  30       21.89       20.60      3.21 o
   6   4  30        5.64        9.76      2.81 o
   7   4  30        9.43       10.60      2.93 o
   0   5  30      171.73      174.06      7.02 o
   1   5  30       30.92       34.67      2.69 o
   2   5  30        8.53        5.34      1.97 o
   3   5  30       17.37       20.58      2.43 o
   4   5  30       25.49       21.91      2.40 o
   5   5  30       20.85       18.56      3.23 o
   6   5  30        0.54        2.44      2.89 o
   0   6  30       92.66      104.33      5.18 o
   1   6  30        1.11        0.45      2.18 o
   2   6  30       38.82       36.72      2.89 o
   3   6  30       22.51       20.34      2.56 o
   4   6  30       32.67       36.32      2.76 o
   5   6  30       15.61       15.57      3.45 o
   6   6  30        3.91        2.53      2.99 o
   0   7  30        9.56       12.41      3.83 o
   1   7  30      114.80      109.23      3.96 o
   2   7  30       23.68       20.13      3.27 o
   3   7  30        6.06        6.07      2.51 o
   4   7  30       15.20       15.22      2.77 o
   5   7  30       12.64       13.89      3.47 o
   0   8  30        2.44       -3.10      5.08 o
   1   8  30       17.65       11.96      3.61 o
   2   8  30        9.61       12.85      4.02 o
   3   8  30       18.33       12.65      4.07 o
   4   8  30       34.70       30.43      4.32 o
   0   9  30        0.00        1.94      5.40 o
   1   9  30       11.98       12.05      4.44 o
   2   9  30       16.92       31.55      6.37 o
   3   9  30        6.89       12.34      5.45 o
   1   0  31        0.03        1.35      2.31 o
   2   0  31      152.86      167.22      4.79 o
   3   0  31       82.08       71.28      3.85 o
   4   0  31        2.84       -2.40      2.40 o
   5   0  31       65.60       53.95      4.98 o
   6   0  31       64.73       65.96      5.16 o
   7   0  31       50.37       61.97      7.96 o
   0   1  31      269.48      287.16      6.62 o
   1   1  31       59.60       62.81      2.36 o
   2   1  31      183.96      174.89      3.39 o
   3   1  31       35.73       41.26      2.48 o
   4   1  31       25.98       19.04      2.08 o
   5   1  31       33.55       28.05      2.94 o
   6   1  31        5.00        3.99      2.42 o
   7   1  31       12.61       17.16      6.65 o
   0   2  31       43.64       55.37      3.77 o
   1   2  31       28.93       23.83      1.95 o
   2   2  31       13.55       13.94      1.95 o
   3   2  31       51.00       61.42      2.84 o
   4   2  31      112.64      116.96      3.11 o
   5   2  31       57.74       56.33      4.51 o
   6   2  31        0.81        4.53      2.67 o
   7   2  31        0.38       -2.38      3.08 o
   0   3  31       12.93       18.66      2.96 o
   1   3  31       85.04       87.27      2.86 o
   2   3  31       97.76       83.41      2.85 o
   3   3  31      136.82      145.80      3.79 o
   4   3  31       10.45        7.14      2.01 o
   5   3  31       13.69       13.54      2.99 o
   6   3  31        6.28        4.41      2.74 o
   7   3  31       18.40       18.39      3.91 o
   0   4  31      114.77      121.68      5.02 o
   1   4  31        4.33        5.46      2.11 o
   2   4  31        6.61        5.33      1.95 o
   3   4  31       24.06       21.39      2.35 o
   4   4  31       31.68       33.78      2.54 o
   5   4  31        9.31        9.64      3.08 o
   6   4  31        0.06        0.72      2.75 o
   0   5  31       70.10       67.51      6.06 o
   1   5  31       53.83       54.48      2.81 o
   2   5  31      121.90      124.20      3.55 o
   3   5  31       98.42       99.64      3.50 o
   4   5  31       13.40       11.38      2.52 o
   5   5  31       25.94       26.53      3.54 o
   6   5  31       51.34       54.91      3.85 o
   0   6  31        4.81        5.04      3.15 o
   1   6  31       18.49       10.55      2.49 o
   2   6  31       14.42       17.86      2.96 o
   3   6  31        0.85       -0.96      2.36 o
   4   6  31       28.35       31.14      2.75 o
   5   6  31       13.94       14.46      3.41 o
   0   7  31       23.66       26.46      4.29 o
   1   7  31        4.60       10.29      2.67 o
   2   7  31       43.19       48.97      4.26 o
   3   7  31        4.84        2.76      2.65 o
   4   7  31        5.07        5.16      2.72 o
   5   7  31        7.06        4.52      3.51 o
   0   8  31        7.21       -5.09      5.09 o
   1   8  31        1.13        2.61      3.73 o
   2   8  31       11.96       10.92      5.40 o
   3   8  31        6.71        2.90      4.60 o
   4   8  31       19.00       22.26      4.51 o
   0   9  31        1.21        8.90      5.49 o
   1   9  31        0.50       -3.90      3.90 o
   2   9  31       26.02       19.98      6.23 o
   0   0  32      142.20      158.65     12.75 o
   1   0  32      507.86      467.15      7.71 o
   2   0  32       44.79       43.34      3.35 o
   3   0  32        0.00        1.21      2.56 o
   4   0  32        1.37       -2.19      2.47 o
   5   0  32       19.66       24.92      4.45 o
   6   0  32        1.79        5.16      3.86 o
   7   0  32        4.41        4.17      6.29 o
   0   1  32        9.61       11.19      2.97 o
   1   1  32       45.85       36.61      2.24 o
   2   1  32       54.90       55.51      2.47 o
   3   1  32       14.14       12.81      2.12 o
   4   1  32        0.38       -0.43      1.84 o
   5   1  32        5.47        2.83      2.52 o
   6   1  32        3.31        1.79      2.78 o
   7   1  32       12.51       16.00      3.46 o
   0   2  32        2.77        2.50      2.71 o
   1   2  32       61.60       64.79      2.62 o
   2   2  32       63.67       55.50      2.54 o
   3   2  32       77.59       73.29      3.00 o
   4   2  32       27.98       33.56      2.29 o
   5   2  32        8.15       13.86      3.01 o
   6   2  32        9.02        3.56      2.74 o
   7   2  32       16.06       11.66      3.64 o
   0   3  32      173.11      173.08      5.35 o
   1   3  32       67.59       64.20      3.02 o
   2   3  32       91.34       96.48      3.10 o
   3   3  32        9.38       11.72      2.11 o
   4   3  32       10.83        8.34      2.17 o
   5   3  32       18.60       18.04      3.26 o
   6   3  32        7.32        6.11      2.92 o
   0   4  32      228.08      208.14      6.88 o
   1   4  32       32.47       36.42      2.66 o
   2   4  32      169.84      152.90      3.86 o
   3   4  32       40.12       40.36      2.64 o
   4   4  32        0.76        0.79      2.11 o
   5   4  32       20.57       23.01      3.47 o
   6   4  32        3.22        3.06      2.85 o
   0   5  32        0.97        2.96      3.37 o
   1   5  32       44.76       46.74      2.86 o
   2   5  32       67.44       70.84      3.25 o
   3   5  32       20.62       15.12      2.55 o
   4   5  32       14.75       18.02      2.55 o
   5   5  32        7.36        8.65      3.18 o
   6   5  32       22.09       22.04      3.47 o
   0   6  32      147.63      141.18      5.85 o
   1   6  32       82.89       91.64      3.62 o
   2   6  32       30.88       27.19      3.26 o
   3   6  32       27.84       27.94      2.87 o
   4   6  32       26.40       25.06      2.76 o
   5   6  32       32.52       38.60      3.99 o
   0   7  32      258.75      282.13     12.07 o
   1   7  32       12.71       15.24      3.18 o
   2   7  32        4.60        1.21      3.63 o
   3   7  32        9.99        6.84      3.81 o
   4   7  32        0.64        1.87      2.88 o
   0   8  32        0.17        3.69      5.64 o
   1   8  32        2.64        1.49      3.76 o
   2   8  32        3.92        4.71      5.26 o
   3   8  32       20.92       17.72      5.58 o
   0   9  32        1.73       -2.51      6.79 o
   1   0  33       25.97       36.08      3.72 o
   2   0  33       64.91       60.80      3.90 o
   3   0  33      104.23       94.89      6.46 o
   4   0  33        1.15       -2.55      2.55 o
   5   0  33        6.46        4.55      3.94 o
   6   0  33        0.02       -2.22      3.78 o
   7   0  33        3.73        5.43      7.01 o
   0   1  33       16.86       14.52      3.24 o
   1   1  33       26.48       21.46      2.42 o
   2   1  33       33.98       37.42      2.30 o
   3   1  33       84.70       84.21      3.18 o
   4   1  33       25.94       23.62      2.33 o
   5   1  33       26.33       32.94      3.36 o
   6   1  33        6.38        4.23      2.68 o
   0   2  33       12.01        8.50      3.29 o
   1   2  33      117.29      105.62      3.39 o
   2   2  33       38.92       27.91      2.31 o
   3   2  33       44.54       45.63      2.70 o
   4   2  33       34.95       35.42      2.47 o
   5   2  33        6.85        8.45      2.95 o
   6   2  33        5.60        4.38      2.80 o
   0   3  33      100.98      107.25      5.04 o
   1   3  33      126.08      122.14      3.60 o
   2   3  33       18.58       17.10      2.29 o
   3   3  33       12.51        5.64      2.10 o
   4   3  33       14.68       14.28      2.23 o
   5   3  33        5.48        3.92      2.93 o
   6   3  33       14.87       16.44      3.18 o
   0   4  33       38.92       40.53      3.96 o
   1   4  33      142.72      138.21      4.36 o
   2   4  33       31.37       29.69      2.62 o
   3   4  33       17.70       14.25      2.37 o
   4   4  33        9.47        6.39      2.31 o
   5   4  33       31.96       28.48      3.67 o
   6   4  33        3.65        5.04      3.10 o
   0   5  33        2.69        2.87      3.42 o
   1   5  33        5.78        3.88      2.27 o
   2   5  33        4.57        7.82      2.74 o
   3   5  33        7.46        8.44      2.47 o
   4   5  33       10.38        9.75      2.49 o
   5   5  33       31.91       28.12      3.92 o
   0   6  33      105.03      120.84      6.64 o
   1   6  33        4.33        3.87      2.51 o
   2   6  33        8.88        4.71      3.45 o
   3   6  33        1.86        1.34      2.68 o
   4   6  33       54.58       63.90      3.84 o
   5   6  33       16.32       14.94      4.01 o
   0   7  33       62.88       71.65      7.75 o
   1   7  33        7.07        6.41      3.59 o
   2   7  33        4.60        4.76      5.93 o
   3   7  33        4.45        5.20      4.32 o
   4   7  33       10.47       11.82      3.69 o
   0   8  33        0.69       -5.16      5.16 o
   1   8  33        1.32       -3.57      3.82 o
   2   8  33       13.22       11.42      5.71 o
   0   0  34      101.87       90.84      7.07 o
   1   0  34        0.23       11.10      3.23 o
   2   0  34        9.92       15.90      3.14 o
   3   0  34       17.39       14.64      3.29 o
   4   0  34        1.89       -1.22      2.73 o
   5   0  34        0.66        4.34      4.04 o
   6   0  34        6.29        3.70      4.81 o
   0   1  34        4.50        3.41      3.25 o
   1   1  34       45.23       48.11      2.81 o
   2   1  34       21.70       25.13      2.35 o
   3   1  34        4.57        2.55      2.03 o
   4   1  34       28.94       33.48      2.52 o
   5   1  34       50.99       53.37      3.65 o
   6   1  34       30.24       32.89      3.15 o
   0   2  34      174.74      176.33      6.36 o
   1   2  34        1.80        4.29      2.11 o
   2   2  34      113.70      101.73      3.26 o
   3   2  34       65.73       68.01      3.06 o
   4   2  34       34.11       30.40      2.42 o
   5   2  34        1.98       -0.09      2.89 o
   6   2  34       11.25       10.19      3.04 o
   0   3  34       59.12       66.49      4.38 o
   1   3  34       48.08       59.03      3.06 o
   2   3  34      168.44      171.06      4.33 o
   3   3  34       46.86       45.83      2.79 o
   4   3  34       22.58       17.72      2.36 o
   5   3  34       24.88       18.69      3.37 o
   6   3  34       64.36       69.71      4.14 o
   0   4  34       50.87       46.21      4.13 o
   1   4  34        4.05        6.46      2.41 o
   2   4  34       25.56       25.07      3.01 o
   3   4  34       51.17       49.07      2.92 o
   4   4  34        1.63        3.41      2.35 o
   5   4  34       13.95       16.65      3.54 o
   0   5  34       43.31       38.23      4.45 o
   1   5  34       42.51       41.17      2.97 o
   2   5  34       22.39       19.44      3.03 o
   3   5  34       29.78       30.52      2.86 o
   4   5  34        9.24        9.25      2.74 o
   5   5  34        3.50        5.70      3.39 o
   0   6  34       22.84       14.35      4.97 o
   1   6  34       24.14       23.81      3.34 o
   2   6  34       12.14       17.00      4.09 o
   3   6  34        7.21        9.19      4.09 o
   4   6  34        6.30        7.21      3.06 o
   0   7  34       18.77       22.03      6.19 o
   1   7  34       20.62       19.52      4.05 o
   2   7  34       21.57       26.43      6.30 o
   3   7  34        9.56       13.10      6.10 o
   0   8  34        0.94       -5.98      5.98 o
   1   8  34       16.09       17.28      4.52 o
   1   0  35      410.57      459.67      9.29 o
   2   0  35        0.38       -0.17      3.01 o
   3   0  35        1.91        3.62      3.11 o
   4   0  35        1.19        2.50      2.86 o
   5   0  35       51.25       56.87      5.66 o
   6   0  35        8.52        6.78      4.31 o
   0   1  35        0.03        0.78      3.24 o
   1   1  35        0.86       -2.05      2.12 o
   2   1  35       25.59       22.76      2.49 o
   3   1  35       10.31        9.82      2.27 o
   4   1  35        6.64        5.79      2.11 o
   5   1  35       13.02       12.29      3.06 o
   6   1  35        3.80        0.85      2.75 o
   0   2  35       54.88       55.80      4.52 o
   1   2  35        7.36        6.10      2.29 o
   2   2  35       67.73       67.70      3.42 o
   3   2  35        1.96       -0.13      2.19 o
   4   2  35        9.83        5.99      2.13 o
   5   2  35       11.63       15.41      3.45 o
   6   2  35       13.65        8.97      3.21 o
   0   3  35        0.00       -0.52      3.24 o
   1   3  35       65.87       60.73      3.19 o
   2   3  35       15.81       13.14      3.05 o
   3   3  35       36.61       40.29      2.81 o
   4   3  35       26.67       24.43      2.57 o
   5   3  35       21.56       32.29      3.80 o
   0   4  35        4.40        2.34      3.23 o
   1   4  35        1.99        2.40      2.40 o
   2   4  35       36.74       35.13      3.33 o
   3   4  35       41.51       46.51      3.06 o
   4   4  35       57.64       58.46      3.15 o
   5   4  35        4.03        0.08      3.10 o
   0   5  35        3.69        1.57      4.01 o
   1   5  35        9.54       14.49      3.09 o
   2   5  35       21.05       15.99      3.67 o
   3   5  35        1.80        2.41      3.13 o
   4   5  35        0.39        1.94      2.70 o
   0   6  35       13.52       12.19      5.04 o
   1   6  35       57.08       56.51      4.54 o
   2   6  35       74.46       69.27      7.43 o
   3   6  35       24.55       16.55      5.43 o
   4   6  35       19.87        9.03      8.50 o
   0   7  35        0.18        3.07      5.49 o
   1   7  35       13.10       13.74      4.08 o
   2   7  35       21.26       22.84      5.99 o
   0   0  36      132.06      131.58      8.25 o
   1   0  36       32.35       50.58      4.48 o
   2   0  36        4.36        2.65      3.93 o
   3   0  36        5.03        4.74      3.31 o
   4   0  36       19.28       13.43      3.33 o
   5   0  36        3.66        3.04      4.25 o
   0   1  36       19.38       21.65      3.85 o
   1   1  36       32.14       32.16      2.92 o
   2   1  36       11.88       12.44      2.90 o
   3   1  36       30.23       24.33      2.67 o
   4   1  36        1.27       -0.77      2.17 o
   5   1  36       24.45       20.90      3.28 o
   0   2  36       17.08       18.23      3.84 o
   1   2  36       64.79       65.76      3.40 o
   2   2  36       11.54        9.77      2.82 o
   3   2  36       14.06       14.09      2.47 o
   4   2  36       42.73       40.51      2.74 o
   5   2  36        6.15       10.05      3.32 o
   0   3  36       11.65       11.78      3.65 o
   1   3  36        2.95        0.57      2.29 o
   2   3  36      108.20      115.32      5.09 o
   3   3  36       35.91       38.15      2.86 o
   4   3  36       28.10       25.02      2.69 o
   5   3  36        3.48        9.28      3.44 o
   0   4  36        0.90       -2.95      2.95 o
   1   4  36        8.30        3.09      2.73 o
   2   4  36       32.88       31.43      4.07 o
   3   4  36      111.71      112.42      4.90 o
   4   4  36        7.11        6.85      2.71 o
   0   5  36        0.47       -4.56      4.56 o
   1   5  36        2.33       -0.37      3.30 o
   2   5  36       12.79        1.51      4.33 o
   3   5  36        2.26        3.59      3.83 o
   4   5  36       29.06       26.01      3.52 o
   0   6  36       11.16       13.27      5.27 o
   1   6  36       15.52       14.02      3.61 o
   2   6  36       30.38       46.78      6.82 o
   3   6  36       10.24        7.02      5.19 o
   0   7  36       42.42       49.50      7.58 o
   1   7  36        4.77        2.33      3.89 o
   1   0  37        0.20        4.90      3.42 o
   2   0  37        0.78       -1.82      3.71 o
   3   0  37        2.58        0.01      3.23 o
   4   0  37        4.11        1.71      3.17 o
   5   0  37        0.06        0.95      4.42 o
   0   1  37        7.66       12.23      3.69 o
   1   1  37       20.45       17.72      2.78 o
   2   1  37       57.56       57.47      3.81 o
   3   1  37       28.80       27.09      2.68 o
   4   1  37        7.63        5.09      2.44 o
   5   1  37        6.36        3.48      3.02 o
   0   2  37        3.72        0.28      3.51 o
   1   2  37       68.56       72.51      3.93 o
   2   2  37        3.12        1.77      2.72 o
   3   2  37        3.55       -2.27      2.27 o
   4   2  37        1.09        0.44      2.31 o
   5   2  37       24.91       27.44      3.81 o
   0   3  37       20.26       14.76      4.09 o
   1   3  37       47.62       51.50      3.73 o
   2   3  37       27.47       37.22      4.23 o
   3   3  37       58.67       63.36      4.26 o
   4   3  37        5.55        5.12      2.56 o
   0   4  37       29.50       29.89      6.21 o
   1   4  37       51.85       56.76      4.98 o
   2   4  37       24.32       26.84      5.00 o
   3   4  37       18.16       17.78      3.96 o
   4   4  37        6.64        7.06      3.12 o
   0   5  37       44.99       34.69      6.66 o
   1   5  37        7.99        0.71      3.40 o
   2   5  37       35.75       35.86      5.75 o
   3   5  37        5.83        7.67      5.39 o
   0   6  37        0.12       -5.96      5.96 o
   1   6  37        6.94       14.36      3.82 o
   2   6  37        2.33        1.82      6.00 o
   0   0  38       12.11       13.81      5.46 o
   1   0  38       26.26       26.85      4.87 o
   2   0  38       45.25       39.85      6.34 o
   3   0  38        8.13        8.20      4.85 o
   4   0  38        2.09       -2.65      3.44 o
   0   1  38       66.20       77.23      6.21 o
   1   1  38       27.91       27.51      3.50 o
   2   1  38        1.88        0.05      3.40 o
   3   1  38        9.83       11.84      3.58 o
   4   1  38        6.45        2.04      2.56 o
   0   2  38       38.73       34.63      8.84 o
   1   2  38       18.67       23.10      3.54 o
   2   2  38       71.41       80.76      5.37 o
   3   2  38        2.16       -1.96      3.32 o
   4   2  38       13.85       18.99      2.97 o
   0   3  38        9.79       12.66      5.47 o
   1   3  38       69.71       76.86      5.60 o
   2   3  38       75.55       66.58      6.41 o
   3   3  38       45.17       44.35      4.43 o
   4   3  38        5.80       11.35      3.12 o
   0   4  38        2.20        0.02      5.69 o
   1   4  38        5.03       10.97      3.91 o
   2   4  38       14.45       19.57      7.28 o
   3   4  38       19.53       17.34      6.82 o
   0   5  38       17.42        8.77      5.55 o
   1   5  38        0.44       -3.41      3.41 o
   2   5  38       50.39       57.61      6.35 o
   1   0  39        0.50        9.47      5.30 o
   2   0  39        1.47       -2.12      5.47 o
   3   0  39       13.96        7.58      5.55 o
   4   0  39       28.47       35.81      8.09 o
   0   1  39       16.85       34.76      6.41 o
   1   1  39       22.83       18.12      4.05 o
   2   1  39       19.48       12.73      5.13 o
   3   1  39       12.01       13.94      4.02 o
   4   1  39        0.21        2.59      2.85 o
   0   2  39       48.45       61.30      9.07 o
   1   2  39        4.77        9.00      3.77 o
   2   2  39       27.17       31.18      6.26 o
   3   2  39       32.37       25.49      8.38 o
   0   3  39        7.28       -0.16      5.70 o
   1   3  39       16.80       15.29      4.24 o
   2   3  39        7.70        9.18      5.54 o
   3   3  39        4.52       14.11      4.80 o
   0   4  39       25.45       21.39      6.13 o
   1   4  39        7.13        7.00      3.92 o
   2   4  39       29.58       28.77      5.55 o
   0   5  39        6.64        5.73      5.77 o
   1   5  39       15.42        9.92      4.10 o
   0   0  40       23.14       16.56      8.94 o
   1   0  40        6.50       11.03      6.41 o
   2   0  40        0.01        6.83      7.13 o
   3   0  40        0.33        0.66      6.53 o
   0   1  40      128.67      128.12      9.22 o
   1   1  40       32.79       36.52      4.99 o
   2   1  40       10.72       12.19      5.37 o
   3   1  40       15.24       20.15      6.33 o
   0   2  40        0.95        7.07      6.86 o
   1   2  40       57.16       77.12      6.47 o
   2   2  40        1.84        1.78      5.07 o
   3   2  40       11.57        5.89      6.95 o
   0   3  40        1.72        5.72      5.39 o
   1   3  40       51.98       60.23      5.47 o
   2   3  40       63.55       61.34      7.23 o
   0   4  40       14.99       13.05      6.07 o
   1   4  40        2.73        2.77      3.89 o
   1   0  41       52.20       58.77     11.35 o
   2   0  41       13.47       10.22      7.68 o
   0   1  41       19.36       29.43      6.44 o
   1   1  41        8.97        3.61      4.00 o
   2   1  41       16.70       12.49      6.11 o
   0   2  41        1.44        3.69      5.39 o
   1   2  41       84.50       92.17      6.35 o
   2   2  41       52.37       83.96     16.41 o
   0   3  41        0.12        6.14      5.90 o
   0   0  42        3.03       -7.14      7.14 o
 
